# Supplementary material for: Bis(benzyl­trimethyl­ammonium) dichromate(VI)
Source: Acta Crystallogr Sect E Struct Rep Online. 2011 Oct 22;67(Pt 11):m1586. doi: 10.1107/S1600536811043091 (PMC3246999; doi:10.1107/S1600536811043091)
Supplement: Supplementary file 1 [file e-67-m1586-sup1.cif]

##############################################################################
#                                                                            #
# This CIF contains the data in a paper accepted for publication in          #
# Acta Crystallographica Section E. It conforms to the requirements of       #
# Notes for Authors for Acta Crystallographica Section E, and has been       #
# peer reviewed under the auspices of the IUCr Commission on Journals.       #
#                                                                            #
# Full details of the Crystallographic Information File format               #
# are given in the paper "The Crystallographic Information File (CIF):       #
# a New Standard Archive File for Crystallography" by S. R. Hall, F. H.      #
# Allen and I. D. Brown [Acta Cryst. (1991), A47, 655-685].                  #
#                                                                            #
# The current version of the core CIF dictionary is obtainable from          #
# ftp://ftp.iucr.org/pub/cif_core.dic.                                       #
#                                                                            #
# Software is freely available for graphical display of the structure(s)     #
# in this CIF. For information consult the CIF software page                 #
# http://www.iucr.org/resources/cif/software.                                #
#                                                                            #
# This file may be used for bona fide research purposes within the           #
# scientific community so long as proper attribution is given to the journal # 
# article from which it was obtained.                                        #
#                                                                            #
##############################################################################
data_I
_audit_creation_method     SHELXL-97
_chemical_name_systematic
;
Bis(benzyltrimethylammonium) dichromate(VI)
;
_chemical_name_common     ?
_chemical_formula_moiety     '2(C10 H16 N +), Cr2 O7 2-'
_chemical_formula_sum     'C20 H32 Cr2 N2 O7'
_chemical_formula_iupac     '(C10 H16 N)2 [Cr2 O7]'
_chemical_formula_weight     516.48
_chemical_melting_point     ?
_symmetry_cell_setting     monoclinic
_symmetry_space_group_name_H-M     'P 21/n'
_symmetry_space_group_name_Hall     '-P 2yn'
loop_
    _symmetry_equiv_pos_as_xyz
    'x, y, z'
    '-x+1/2, y+1/2, -z+1/2'
    '-x, -y, -z'
    'x-1/2, -y-1/2, z-1/2'
_cell_length_a     8.8550(18)
_cell_length_b     12.442(3)
_cell_length_c     10.919(2)
_cell_angle_alpha     90.00
_cell_angle_beta     91.75(3)
_cell_angle_gamma     90.00
_cell_volume     1202.4(4)
_cell_formula_units_Z     2
_cell_measurement_reflns_used     ?
_cell_measurement_theta_min     3.01
_cell_measurement_theta_max     25.99
_cell_measurement_temperature     291(2)
_exptl_crystal_description     block
_exptl_crystal_colour     orange
_exptl_crystal_size_max     0.28
_exptl_crystal_size_mid     0.24
_exptl_crystal_size_min     0.20
_exptl_crystal_density_diffrn     1.427
_exptl_crystal_density_meas     ?
_exptl_crystal_density_method     'not measured'
_exptl_crystal_F_000     540
_exptl_absorpt_coefficient_mu     0.944
_exptl_absorpt_correction_type     multi-scan
_exptl_absorpt_process_details     '(CrystalClear; Rigaku, 2005)'
_exptl_absorpt_correction_T_min     0.7779
_exptl_absorpt_correction_T_max     0.8336
_exptl_special_details     ?
_diffrn_ambient_temperature     291(2)
_diffrn_radiation_type     MoK\a
_diffrn_radiation_wavelength     0.71073
_diffrn_radiation_source     'fine-focus sealed tube'
_diffrn_radiation_monochromator     graphite
_diffrn_measurement_device_type     'Rigaku Mercury2 (2x2 bin mode)'
_diffrn_measurement_method     'CCD_Profile_fitting'
_diffrn_detector_area_resol_mean     13.6612
_diffrn_reflns_number     10940
_diffrn_reflns_av_R_equivalents     0.0348
_diffrn_reflns_av_sigmaI/netI     0.0264
_diffrn_reflns_theta_min     3.01
_diffrn_reflns_theta_max     25.99
_diffrn_reflns_theta_full     25.99
_diffrn_measured_fraction_theta_max     0.999
_diffrn_measured_fraction_theta_full     0.999
_diffrn_reflns_limit_h_min     -10
_diffrn_reflns_limit_h_max     10
_diffrn_reflns_limit_k_min     -15
_diffrn_reflns_limit_k_max     15
_diffrn_reflns_limit_l_min     -13
_diffrn_reflns_limit_l_max     13
_diffrn_standards_number     ?
_diffrn_standards_interval_count     ?
_diffrn_standards_interval_time     ?
_diffrn_standards_decay_%     ?
_refine_special_details
;
Refinement of <i>F</i>^2^ against ALL reflections. The weighted <i>R</i>-factor
<i>wR</i> and goodness of fit <i>S</i> are based on <i>F</i>^2^, conventional
<i>R</i>-factors <i>R</i> are based on <i>F</i>, with <i>F</i> set to zero for
negative <i>F</i>^2^. The threshold expression of <i>F</i>^2^ >
\s(<i>F</i>^2^) is used only for calculating <i>R</i>-factors(gt) <i>etc</i>.
and is not relevant to the choice of reflections for refinement.
<i>R</i>-factors based on <i>F</i>^2^ are statistically about twice as large
as those based on <i>F</i>, and <i>R</i>- factors based on ALL data will be
even larger.
;
_reflns_number_total     2356
_reflns_number_gt     2070
_reflns_threshold_expression     I>2sigma(I)
_refine_ls_structure_factor_coef     Fsqd
_refine_ls_matrix_type     full
_refine_ls_R_factor_all     0.0464
_refine_ls_R_factor_gt     0.0404
_refine_ls_wR_factor_gt     0.1046
_refine_ls_wR_factor_ref     0.1082
_refine_ls_goodness_of_fit_ref     1.068
_refine_ls_restrained_S_all     1.200
_refine_ls_number_reflns     2356
_refine_ls_number_parameters     148
_refine_ls_number_restraints     60
_refine_ls_hydrogen_treatment     constr
_refine_ls_weighting_scheme     calc
_refine_ls_weighting_details
         'calc w=1/[\s^2^(Fo^2^)+(0.0570P)^2^+0.6088P] where P=(Fo^2^+2Fc^2^)/3'
_atom_sites_solution_hydrogens     geom
_atom_sites_solution_primary     direct
_atom_sites_solution_secondary     difmap
_refine_ls_shift/su_max     0.001
_refine_ls_shift/su_mean     0.000
_refine_diff_density_max     0.420
_refine_diff_density_min     -0.495
_refine_ls_extinction_method     none
_refine_ls_extinction_coef     ?
loop_
    _atom_type_symbol
    _atom_type_description
    _atom_type_scat_dispersion_real
    _atom_type_scat_dispersion_imag
    _atom_type_scat_source
    'C' 'C' 0.0033 0.0016
                         'International Tables Vol C Tables 4.2.6.8 and 6.1.1.4'
    'H' 'H' 0.0000 0.0000
                         'International Tables Vol C Tables 4.2.6.8 and 6.1.1.4'
    'N' 'N' 0.0061 0.0033
                         'International Tables Vol C Tables 4.2.6.8 and 6.1.1.4'
    'O' 'O' 0.0106 0.0060
                         'International Tables Vol C Tables 4.2.6.8 and 6.1.1.4'
    'Cr' 'Cr' 0.3209 0.6236
                         'International Tables Vol C Tables 4.2.6.8 and 6.1.1.4'
_computing_data_collection     'CrystalClear (Rigaku, 2005)'
_computing_cell_refinement     'CrystalClear (Rigaku, 2005)'
_computing_data_reduction     'CrystalClear (Rigaku, 2005)'
_computing_structure_solution     'SHELXS97 (Sheldrick, 2008)'
_computing_structure_refinement     'SHELXL97 (Sheldrick, 2008)'
_computing_molecular_graphics     'SHELXTL (Sheldrick, 2008)'
_computing_publication_material     'SHELXTL (Sheldrick, 2008)'
loop_
    _atom_site_type_symbol
    _atom_site_label
    _atom_site_fract_x
    _atom_site_fract_y
    _atom_site_fract_z
    _atom_site_U_iso_or_equiv
    _atom_site_adp_type
    _atom_site_calc_flag
    _atom_site_refinement_flags
    _atom_site_occupancy
    _atom_site_symmetry_multiplicity
    _atom_site_disorder_assembly
    _atom_site_disorder_group
    C C1 0.6409(4) 0.8457(3) 0.5418(3) 0.0524(7) Uani d . 1 1 . .
    H H1A 0.7118 0.8025 0.5884 0.079 Uiso calc R 1 1 . .
    H H1B 0.5473 0.8493 0.5838 0.079 Uiso calc R 1 1 . .
    H H1C 0.6809 0.9168 0.5326 0.079 Uiso calc R 1 1 . .
    C C2 0.5041(4) 0.8658(3) 0.3458(3) 0.0558(8) Uani d . 1 1 . .
    H H2A 0.5448 0.9370 0.3392 0.084 Uiso calc R 1 1 . .
    H H2B 0.4100 0.8687 0.3869 0.084 Uiso calc R 1 1 . .
    H H2C 0.4877 0.8361 0.2653 0.084 Uiso calc R 1 1 . .
    C C3 0.7592(3) 0.7905(2) 0.3526(3) 0.0486(7) Uani d . 1 1 . .
    H H3A 0.7981 0.8618 0.3418 0.073 Uiso calc R 1 1 . .
    H H3B 0.7423 0.7574 0.2739 0.073 Uiso calc R 1 1 . .
    H H3C 0.8308 0.7487 0.4001 0.073 Uiso calc R 1 1 . .
    C C4 0.5429(3) 0.6849(2) 0.4291(3) 0.0470(7) Uani d . 1 1 . .
    H H4A 0.4491 0.6919 0.4721 0.056 Uiso calc R 1 1 . .
    H H4B 0.5179 0.6583 0.3475 0.056 Uiso calc R 1 1 . .
    C C5 0.6397(3) 0.6029(2) 0.4944(3) 0.0456(7) Uani d . 1 1 . .
    C C6 0.6318(4) 0.5878(3) 0.6211(3) 0.0541(8) Uani d . 1 1 . .
    H H6 0.5700 0.6321 0.6664 0.065 Uiso calc R 1 1 . .
    C C7 0.7141(4) 0.5085(3) 0.6794(3) 0.0649(9) Uani d . 1 1 . .
    H H7 0.7074 0.4997 0.7636 0.078 Uiso calc R 1 1 . .
    C C8 0.8061(4) 0.4422(3) 0.6148(4) 0.0681(10) Uani d . 1 1 . .
    H H8 0.8624 0.3890 0.6549 0.082 Uiso calc R 1 1 . .
    C C9 0.8143(4) 0.4550(3) 0.4892(4) 0.0670(9) Uani d . 1 1 . .
    H H9 0.8755 0.4096 0.4447 0.080 Uiso calc R 1 1 . .
    C C10 0.7327(4) 0.5344(3) 0.4300(3) 0.0537(7) Uani d . 1 1 . .
    H H10 0.7397 0.5424 0.3457 0.064 Uiso calc R 1 1 . .
    Cr Cr1 0.10047(4) 0.88613(3) 0.53692(4) 0.03659(18) Uani d U 1 1 . .
    N N1 0.6137(2) 0.79616(18) 0.4177(2) 0.0407(5) Uani d . 1 1 . .
    O O1 0.2580(3) 0.9159(2) 0.6062(2) 0.0755(7) Uani d U 1 1 . .
    O O2 0.1341(4) 0.8252(3) 0.4124(2) 0.0863(8) Uani d U 1 1 . .
    O O3 0.0066(8) 0.9953(5) 0.4646(4) 0.0720(13) Uani d PU 0.50 1 . .
    O O4 0.0014(3) 0.8091(2) 0.6192(2) 0.0753(7) Uani d U 1 1 . .
loop_
    _atom_site_aniso_label
    _atom_site_aniso_U_11
    _atom_site_aniso_U_22
    _atom_site_aniso_U_33
    _atom_site_aniso_U_12
    _atom_site_aniso_U_13
    _atom_site_aniso_U_23
    C1 0.0550(17) 0.0549(18) 0.0474(16) -0.0100(15) 0.0024(13) -0.0200(14)
    C2 0.0458(17) 0.0575(19) 0.064(2) 0.0067(14) -0.0047(14) -0.0065(15)
    C3 0.0398(14) 0.0510(16) 0.0555(17) -0.0065(13) 0.0098(12) -0.0085(13)
    C4 0.0387(14) 0.0534(17) 0.0487(15) -0.0164(12) -0.0005(12) -0.0095(13)
    C5 0.0472(15) 0.0467(16) 0.0428(14) -0.0196(12) 0.0002(12) -0.0070(12)
    C6 0.0624(19) 0.0548(18) 0.0452(16) -0.0195(15) 0.0041(14) -0.0092(14)
    C7 0.085(2) 0.062(2) 0.0471(17) -0.0263(19) -0.0090(17) 0.0004(15)
    C8 0.076(2) 0.053(2) 0.075(2) -0.0156(18) -0.0153(19) 0.0049(17)
    C9 0.071(2) 0.0492(19) 0.082(2) -0.0072(16) 0.0116(18) -0.0101(17)
    C10 0.0634(19) 0.0508(17) 0.0474(16) -0.0124(15) 0.0093(14) -0.0062(14)
    Cr1 0.0359(3) 0.0317(3) 0.0421(3) 0.00047(16) -0.00114(18) 0.00768(16)
    N1 0.0331(11) 0.0450(12) 0.0439(12) -0.0033(9) 0.0015(9) -0.0107(10)
    O1 0.0554(14) 0.0929(18) 0.0772(16) -0.0188(13) -0.0147(12) 0.0001(14)
    O2 0.0880(18) 0.104(2) 0.0677(16) -0.0161(16) 0.0182(14) -0.0238(15)
    O3 0.090(3) 0.056(2) 0.070(3) 0.030(2) 0.003(3) 0.015(3)
    O4 0.0664(14) 0.0954(18) 0.0642(14) -0.0221(13) 0.0029(12) 0.0330(13)
_geom_special_details
;
All e.s.d.'s (except the e.s.d. in the dihedral angle between two l.s. planes)
are estimated using the full covariance matrix. The cell e.s.d.'s are taken
into account individually in the estimation of e.s.d.'s in distances, angles
and torsion angles; correlations between e.s.d.'s in cell parameters are only
used when they are defined by crystal symmetry. An approximate (isotropic)
treatment of cell e.s.d.'s is used for estimating e.s.d.'s involving l.s.
planes.
;
loop_
    _geom_bond_atom_site_label_1
    _geom_bond_atom_site_label_2
    _geom_bond_site_symmetry_2
    _geom_bond_distance
    _geom_bond_publ_flag
    C1 N1 . 1.501(3) ?
    C1 H1A . 0.9600 ?
    C1 H1B . 0.9600 ?
    C1 H1C . 0.9600 ?
    C2 N1 . 1.504(4) ?
    C2 H2A . 0.9600 ?
    C2 H2B . 0.9600 ?
    C2 H2C . 0.9600 ?
    C3 N1 . 1.492(3) ?
    C3 H3A . 0.9600 ?
    C3 H3B . 0.9600 ?
    C3 H3C . 0.9600 ?
    C4 C5 . 1.498(4) ?
    C4 N1 . 1.527(4) ?
    C4 H4A . 0.9700 ?
    C4 H4B . 0.9700 ?
    C5 C10 . 1.392(4) ?
    C5 C6 . 1.400(4) ?
    C6 C7 . 1.371(5) ?
    C6 H6 . 0.9300 ?
    C7 C8 . 1.370(5) ?
    C7 H7 . 0.9300 ?
    C8 C9 . 1.384(5) ?
    C8 H8 . 0.9300 ?
    C9 C10 . 1.373(5) ?
    C9 H9 . 0.9300 ?
    C10 H10 . 0.9300 ?
    Cr1 O2 . 1.593(3) ?
    Cr1 O4 . 1.595(2) ?
    Cr1 O1 . 1.610(2) ?
    Cr1 O3 3_576 1.754(6) ?
    Cr1 O3 . 1.766(6) ?
    O3 O3 3_576 0.794(9) ?
    O3 Cr1 3_576 1.754(6) ?
loop_
    _geom_angle_atom_site_label_1
    _geom_angle_atom_site_label_2
    _geom_angle_atom_site_label_3
    _geom_angle_site_symmetry_1
    _geom_angle_site_symmetry_3
    _geom_angle
    _geom_angle_publ_flag
    N1 C1 H1A . . 109.5 ?
    N1 C1 H1B . . 109.5 ?
    H1A C1 H1B . . 109.5 ?
    N1 C1 H1C . . 109.5 ?
    H1A C1 H1C . . 109.5 ?
    H1B C1 H1C . . 109.5 ?
    N1 C2 H2A . . 109.5 ?
    N1 C2 H2B . . 109.5 ?
    H2A C2 H2B . . 109.5 ?
    N1 C2 H2C . . 109.5 ?
    H2A C2 H2C . . 109.5 ?
    H2B C2 H2C . . 109.5 ?
    N1 C3 H3A . . 109.5 ?
    N1 C3 H3B . . 109.5 ?
    H3A C3 H3B . . 109.5 ?
    N1 C3 H3C . . 109.5 ?
    H3A C3 H3C . . 109.5 ?
    H3B C3 H3C . . 109.5 ?
    C5 C4 N1 . . 115.2(2) ?
    C5 C4 H4A . . 108.5 ?
    N1 C4 H4A . . 108.5 ?
    C5 C4 H4B . . 108.5 ?
    N1 C4 H4B . . 108.5 ?
    H4A C4 H4B . . 107.5 ?
    C10 C5 C6 . . 117.7(3) ?
    C10 C5 C4 . . 121.0(3) ?
    C6 C5 C4 . . 121.1(3) ?
    C7 C6 C5 . . 120.9(3) ?
    C7 C6 H6 . . 119.5 ?
    C5 C6 H6 . . 119.5 ?
    C8 C7 C6 . . 120.7(3) ?
    C8 C7 H7 . . 119.7 ?
    C6 C7 H7 . . 119.7 ?
    C7 C8 C9 . . 119.4(4) ?
    C7 C8 H8 . . 120.3 ?
    C9 C8 H8 . . 120.3 ?
    C10 C9 C8 . . 120.4(3) ?
    C10 C9 H9 . . 119.8 ?
    C8 C9 H9 . . 119.8 ?
    C9 C10 C5 . . 120.9(3) ?
    C9 C10 H10 . . 119.5 ?
    C5 C10 H10 . . 119.5 ?
    O2 Cr1 O4 . . 108.37(16) ?
    O2 Cr1 O1 . . 109.21(16) ?
    O4 Cr1 O1 . . 110.92(14) ?
    O2 Cr1 O3 . 3_576 120.51(19) ?
    O4 Cr1 O3 . 3_576 101.8(2) ?
    O1 Cr1 O3 . 3_576 105.7(3) ?
    O2 Cr1 O3 . . 94.7(2) ?
    O4 Cr1 O3 . . 117.0(3) ?
    O1 Cr1 O3 . . 115.0(3) ?
    O3 Cr1 O3 3_576 . 26.1(3) ?
    C3 N1 C1 . . 109.4(2) ?
    C3 N1 C2 . . 109.3(2) ?
    C1 N1 C2 . . 108.6(2) ?
    C3 N1 C4 . . 111.0(2) ?
    C1 N1 C4 . . 110.7(2) ?
    C2 N1 C4 . . 107.8(2) ?
    O3 O3 Cr1 3_576 3_576 77.8(9) ?
    O3 O3 Cr1 3_576 . 76.1(8) ?
    Cr1 O3 Cr1 3_576 . 153.9(3) ?
loop_
    _geom_torsion_atom_site_label_1
    _geom_torsion_atom_site_label_2
    _geom_torsion_atom_site_label_3
    _geom_torsion_atom_site_label_4
    _geom_torsion_site_symmetry_1
    _geom_torsion_site_symmetry_2
    _geom_torsion_site_symmetry_3
    _geom_torsion_site_symmetry_4
    _geom_torsion
    _geom_torsion_publ_flag
    N1 C4 C5 C10 . . . . -93.3(3) ?
    N1 C4 C5 C6 . . . . 91.1(3) ?
    C10 C5 C6 C7 . . . . 0.4(4) ?
    C4 C5 C6 C7 . . . . 176.2(3) ?
    C5 C6 C7 C8 . . . . 0.0(5) ?
    C6 C7 C8 C9 . . . . -0.7(5) ?
    C7 C8 C9 C10 . . . . 0.9(5) ?
    C8 C9 C10 C5 . . . . -0.4(5) ?
    C6 C5 C10 C9 . . . . -0.3(4) ?
    C4 C5 C10 C9 . . . . -176.0(3) ?
    C5 C4 N1 C3 . . . . 58.0(3) ?
    C5 C4 N1 C1 . . . . -63.7(3) ?
    C5 C4 N1 C2 . . . . 177.7(2) ?
    O2 Cr1 O3 O3 . . . 3_576 172.0(11) ?
    O4 Cr1 O3 O3 . . . 3_576 58.6(12) ?
    O1 Cr1 O3 O3 . . . 3_576 -74.2(11) ?
    O2 Cr1 O3 Cr1 . . . 3_576 172.0(11) ?
    O4 Cr1 O3 Cr1 . . . 3_576 58.6(12) ?
    O1 Cr1 O3 Cr1 . . . 3_576 -74.2(11) ?
    O3 Cr1 O3 Cr1 3_576 . . 3_576 0.0 ?
loop_
    _geom_hbond_atom_site_label_D
    _geom_hbond_atom_site_label_H
    _geom_hbond_atom_site_label_A
    _geom_hbond_site_symmetry_A
    _geom_hbond_distance_DH
    _geom_hbond_distance_HA
    _geom_hbond_distance_DA
    _geom_hbond_angle_DHA
    C1 H1A O4 1_655 0.96 2.58 3.308(4) 133.1
    C2 H2A O1 3_676 0.96 2.59 3.467(4) 152.6
    C2 H2B O2 . 0.96 2.53 3.416(5) 154.2
    C2 H2C O4 4_675 0.96 2.42 3.294(4) 152.0
    C4 H4B O4 4_675 0.97 2.52 3.393(4) 149.0
data_global
_journal_date_recd_electronic     2011-10-03
_journal_date_accepted     2011-10-18
_journal_name_full     'Acta Crystallographica, Section E'
_journal_year     2011
_journal_volume     67
_journal_issue     11
_journal_page_first     m1586
_journal_page_last     m1586
_journal_paper_category     QM
_journal_coeditor_code     CV5168
_publ_contact_author_name     'Lei Jin'
_publ_contact_author_address
;
College of Chemistry and Chemical Engineering,
 Southeast University,
Nanjing 210096
 People's Republic of China
;
_publ_contact_author_email     'jinlei8812@163.com'
_publ_contact_author_fax     ?
_publ_contact_author_phone     ?
_publ_section_title
;
Bis(benzyltrimethylammonium) dichromate(VI)
;
loop_
    _publ_author_name
    _publ_author_footnote
    _publ_author_address
    'Jin, Lei' .
;
College of Chemistry and Chemical Engineering,
Southeast University,
Nanjing 210096,
People's Republic of China
;
    'Liu, Ning' .
;
College of Chemistry and Chemical Engineering,
Southeast University,
Nanjing 210096,
People's Republic of China
;
