# Supplementary material for: Bis(benzyl­trimethyl­ammonium) dichromate(VI)
Source: Acta Crystallogr Sect E Struct Rep Online. 2011 Oct 22;67(Pt 11):m1586. doi: 10.1107/S1600536811043091 (PMC3246999; doi:10.1107/S1600536811043091)
Supplement: Supplementary file 2 [file e-67-m1586-Isup2.hkl]

# 
# h,k,l, Fc-squared, Fo-squared, sigma(Fo-squared) and status flag 
# 
data_I
_shelx_title ' j in P2(1)/n' 
_shelx_refln_list_code          4 
_shelx_F_calc_maximum      181.33 
_exptl_crystal_F_000       540.00 
_reflns_d_resolution_high  0.8109 
 
loop_ 
 _symmetry_equiv_pos_as_xyz 
 'x, y, z' 
 '-x+1/2, y+1/2, -z+1/2' 
 '-x, -y, -z' 
 'x-1/2, -y-1/2, z-1/2' 
 
_cell_length_a     8.8550 
_cell_length_b    12.4420 
_cell_length_c    10.9189 
_cell_angle_alpha  90.000 
_cell_angle_beta   91.754 
_cell_angle_gamma  90.000 
 
_shelx_F_squared_multiplier     1.000 
 
loop_ 
 _refln_index_h 
 _refln_index_k 
 _refln_index_l 
 _refln_F_squared_calc 
 _refln_F_squared_meas 
 _refln_F_squared_sigma 
 _refln_observed_status 
   2   0   0      253.91      223.12     73.74 o 
   4   0   0      455.77      421.13      8.52 o 
   6   0   0      549.59      556.67     14.13 o 
   8   0   0     1024.48      973.76     30.37 o 
  10   0   0      165.50      171.99      9.84 o 
   2   1   0    21866.34    17173.93    148.10 o 
   3   1   0       77.02       92.48      2.72 o 
   4   1   0      629.34      622.74     11.24 o 
   5   1   0     1577.24     1548.94     36.68 o 
   6   1   0      987.07      961.66     16.68 o 
   7   1   0       12.20       18.71      2.45 o 
   8   1   0       68.82       82.46      3.57 o 
   9   1   0      180.85      174.28      6.27 o 
  10   1   0       23.86       19.92      3.15 o 
   0   2   0      542.64      616.84     11.29 o 
   1   2   0     4590.58     4615.81     30.67 o 
   2   2   0     4039.69     4273.03     37.90 o 
   3   2   0     4810.68     4609.89     52.40 o 
   4   2   0      117.56      110.34      2.53 o 
   5   2   0       31.96       23.56      1.20 o 
   6   2   0       25.84       32.32      2.01 o 
   7   2   0     1221.18     1289.29     28.20 o 
   8   2   0       36.26       40.61      2.64 o 
   9   2   0       26.85       31.00      2.71 o 
  10   2   0        6.94        4.19      2.90 o 
   1   3   0     2040.68     2047.61     26.86 o 
   2   3   0     9931.60     9304.87     82.34 o 
   3   3   0       29.95       25.29      0.67 o 
   4   3   0        3.38        1.63      0.91 o 
   5   3   0      573.70      515.80      8.07 o 
   6   3   0      378.43      375.90      7.35 o 
   7   3   0       27.27       30.93      2.72 o 
   8   3   0      292.88      268.82      7.14 o 
   9   3   0        4.63        9.67      3.30 o 
  10   3   0        0.08        0.00      2.71 o 
   0   4   0     7056.71     6186.29    113.06 o 
   1   4   0     2105.11     2282.02     22.88 o 
   2   4   0     2205.47     2211.09     18.78 o 
   3   4   0       30.13       41.19      1.41 o 
   4   4   0     4293.06     3987.71     49.15 o 
   5   4   0       20.65       15.10      2.18 o 
   6   4   0      399.90      392.85      8.16 o 
   7   4   0      879.55      861.27     20.40 o 
   8   4   0      151.97      156.78      7.63 o 
   9   4   0       21.46       24.59      3.59 o 
  10   4   0      137.89      146.21      8.80 o 
   1   5   0      367.29      371.74      4.48 o 
   2   5   0      641.61      614.06      6.80 o 
   3   5   0     2132.43     2304.62     33.70 o 
   4   5   0      942.68      983.30     27.61 o 
   5   5   0     4676.21     4535.23     78.42 o 
   6   5   0      370.30      334.72      9.88 o 
   7   5   0        2.92        3.50      2.31 o 
   8   5   0       24.32       30.61      3.80 o 
   9   5   0      128.64      141.57      8.23 o 
  10   5   0        2.88        9.01      3.69 o 
   0   6   0        0.86        1.78      1.31 o 
   1   6   0     2584.89     2641.93     33.42 o 
   2   6   0      629.37      700.01      8.48 o 
   3   6   0     2096.99     2231.13     36.15 o 
   4   6   0      566.68      597.73     10.41 o 
   5   6   0       38.54       34.61      2.74 o 
   6   6   0      222.60      217.33      8.32 o 
   7   6   0      841.55      880.73     26.95 o 
   8   6   0        4.68        6.80      2.66 o 
   9   6   0      102.45      107.32      7.02 o 
  10   6   0       11.13       12.82      3.78 o 
   1   7   0       92.02       93.53      2.85 o 
   2   7   0      781.62      744.60     10.19 o 
   3   7   0      228.52      253.17      5.42 o 
   4   7   0      981.45     1035.14     18.97 o 
   5   7   0      149.80      140.36      3.61 o 
   6   7   0      684.91      703.12     24.34 o 
   7   7   0      106.83      115.12      6.10 o 
   8   7   0      174.21      172.19      9.04 o 
   9   7   0       20.05       26.84      3.96 o 
   0   8   0      241.65      211.18      7.57 o 
   1   8   0      290.58      284.04      4.99 o 
   2   8   0      284.07      294.37      4.92 o 
   3   8   0      540.58      622.25     12.21 o 
   4   8   0      476.43      498.20     10.58 o 
   5   8   0       78.09       74.06      4.25 o 
   6   8   0      281.56      307.37     10.71 o 
   7   8   0       23.45       29.06      3.38 o 
   8   8   0       38.50       36.83      4.29 o 
   9   8   0        1.31        8.53      3.92 o 
   1   9   0     1177.24     1350.31     22.18 o 
   2   9   0       19.47       32.18      2.35 o 
   3   9   0      389.32      379.95      8.60 o 
   4   9   0       12.01       14.07      1.83 o 
   5   9   0      371.56      417.15     13.36 o 
   6   9   0       16.98       19.81      3.39 o 
   7   9   0       15.77       13.10      3.64 o 
   8   9   0       54.19       58.96      5.17 o 
   0  10   0     1149.89     1208.35     37.44 o 
   1  10   0      105.28      114.04      3.86 o 
   2  10   0      114.96      141.38     12.99 o 
   3  10   0      324.36      349.47      8.55 o 
   4  10   0      173.09      190.40      7.28 o 
   5  10   0        5.75        7.45      2.41 o 
   6  10   0      181.93      168.79      8.59 o 
   7  10   0      132.72      138.18      7.62 o 
   8  10   0       97.43       92.14      7.03 o 
   1  11   0      260.95      226.08      5.77 o 
   2  11   0      737.10      793.88     18.86 o 
   3  11   0        1.07        6.12      2.43 o 
   4  11   0      259.06      241.57      9.11 o 
   5  11   0       27.07       28.42      3.56 o 
   6  11   0      144.00      174.05      8.64 o 
   7  11   0       35.56       29.19      4.40 o 
   0  12   0      366.99      425.17     14.03 o 
   1  12   0      427.59      432.48     11.49 o 
   2  12   0        7.92       17.47      2.14 o 
   3  12   0      237.29      237.07      8.99 o 
   4  12   0       49.49       52.83      4.29 o 
   5  12   0        7.18       14.47      3.14 o 
   6  12   0      101.06       89.52      6.63 o 
   1  13   0      307.06      338.65     10.12 o 
   2  13   0       10.29       11.82      2.19 o 
   3  13   0       15.05       26.31      3.65 o 
   4  13   0        0.89        3.30      2.27 o 
   5  13   0      230.37      212.02     10.62 o 
   0  14   0      183.14      165.27     11.07 o 
   1  14   0        1.95        0.64      2.29 o 
   2  14   0       16.86       15.88      3.97 o 
   3  14   0       97.31      104.17      6.24 o 
   4  14   0      127.66      132.20      8.17 o 
   1  15   0       32.61       20.31      4.12 o 
   2  15   0      165.45      172.05      9.60 o 
  -9   0   1      237.39      221.73     10.60 o 
  -7   0   1      641.92      658.25     18.59 o 
  -5   0   1        3.77       17.91      4.30 o 
  -3   0   1      191.27      217.06      5.13 o 
   1   0   1      569.30      639.74      8.99 o 
   3   0   1        1.41        3.31      1.33 o 
   5   0   1     2890.61     2721.91     59.54 o 
   7   0   1       19.12       14.28      2.36 o 
   9   0   1      111.84      127.28      8.23 o 
 -10   1   1      119.16      110.97      5.81 o 
  -9   1   1      325.14      332.86     10.79 o 
  -8   1   1      128.21      121.56      4.89 o 
  -7   1   1      411.59      421.78     10.09 o 
  -6   1   1      650.37      679.68     12.03 o 
  -5   1   1        1.87        0.00      0.72 o 
  -4   1   1      212.13      197.86      6.04 o 
  -3   1   1      423.31      558.40      7.04 o 
  -2   1   1     3556.93     3612.49     36.74 o 
  -1   1   1     1543.58     1579.81     17.02 o 
   1   1   1     1853.15     1970.52     19.65 o 
   2   1   1     3785.41     3844.23     70.08 o 
   3   1   1     3915.64     3754.69     55.35 o 
   4   1   1      753.14      638.84      8.94 o 
   5   1   1        0.12        1.92      0.82 o 
   6   1   1      596.69      686.27     12.51 o 
   7   1   1      150.78      145.00      4.07 o 
   8   1   1      331.49      322.43      8.02 o 
   9   1   1       74.29       77.85      4.74 o 
  10   1   1      196.26      196.93      7.67 o 
 -10   2   1        3.39        7.13      2.72 o 
  -9   2   1        0.93        0.89      1.87 o 
  -8   2   1      417.14      436.24     10.75 o 
  -7   2   1        7.95       11.84      1.77 o 
  -6   2   1      713.11      710.43     15.32 o 
  -5   2   1      155.63      176.49      3.36 o 
  -4   2   1     1113.19     1065.14     13.64 o 
  -3   2   1       62.58       64.27      1.30 o 
  -2   2   1     4726.57     4404.56     35.51 o 
  -1   2   1        0.17        4.29      0.48 o 
   0   2   1      102.88      137.04      1.32 o 
   1   2   1     3455.58     3435.35     28.75 o 
   2   2   1     2649.13     2539.87     27.24 o 
   3   2   1       34.91       40.82      2.79 o 
   4   2   1     2335.12     2362.23     36.48 o 
   5   2   1       40.72       43.25      1.89 o 
   6   2   1     2020.31     1948.42     55.62 o 
   7   2   1        0.09        8.45      2.96 o 
   8   2   1      622.45      626.29     13.83 o 
   9   2   1        0.74        0.85      1.64 o 
  10   2   1        0.73        3.27      2.67 o 
 -10   3   1      104.53      108.29      7.38 o 
  -9   3   1      199.72      194.62     11.54 o 
  -8   3   1      138.11      140.59      4.46 o 
  -7   3   1      535.81      545.75     13.51 o 
  -6   3   1       37.76       37.44      2.08 o 
  -5   3   1      378.39      349.63      5.49 o 
  -4   3   1      742.86      655.42      7.97 o 
  -3   3   1      335.33      261.78      2.70 o 
  -2   3   1      577.91      651.65      4.65 o 
  -1   3   1     3719.20     3656.23     24.98 o 
   0   3   1    16653.75    14031.41    243.44 o 
   1   3   1     2979.97     2979.11     27.96 o 
   2   3   1      951.64     1012.91     10.21 o 
   3   3   1     1335.87     1217.14     14.26 o 
   4   3   1      923.14      915.00     12.43 o 
   5   3   1       32.37       33.48      1.52 o 
   6   3   1      360.86      345.54      7.22 o 
   7   3   1      843.48      855.71     16.94 o 
   8   3   1      206.28      228.03      8.92 o 
   9   3   1       75.77       75.23      4.01 o 
  10   3   1      121.74      131.32      8.23 o 
 -10   4   1        6.60        3.94      3.03 o 
  -9   4   1       71.72       87.01      6.25 o 
  -8   4   1       81.98       76.08      5.27 o 
  -7   4   1      315.00      302.45      8.00 o 
  -6   4   1      419.21      378.46      9.24 o 
  -5   4   1     1909.11     1754.44     25.87 o 
  -4   4   1     1127.81     1102.47     13.61 o 
  -3   4   1      402.74      388.00      4.69 o 
  -2   4   1       12.03       21.25      1.24 o 
  -1   4   1      583.00      500.99      5.00 o 
   0   4   1      689.92      741.31      8.26 o 
   1   4   1      181.90      160.10      2.07 o 
   2   4   1     6632.84     7013.59     80.47 o 
   3   4   1      276.94      249.20      3.37 o 
   4   4   1     1014.66     1121.62     15.31 o 
   5   4   1     2771.91     2763.09     41.99 o 
   6   4   1       71.17       67.72      2.31 o 
   7   4   1      164.21      148.86      7.51 o 
   8   4   1        0.39        0.15      2.19 o 
   9   4   1      299.87      303.36     12.11 o 
  10   4   1        2.00        6.61      3.27 o 
 -10   5   1       76.67       72.14      6.24 o 
  -9   5   1       32.98       32.81      4.67 o 
  -8   5   1       93.42       86.72      5.58 o 
  -7   5   1      298.84      312.63     10.93 o 
  -6   5   1     1716.37     1700.47     44.43 o 
  -5   5   1       47.13       46.31      3.07 o 
  -4   5   1       59.65       45.80      1.26 o 
  -3   5   1      149.42      117.06      2.23 o 
  -2   5   1      359.84      344.11      5.04 o 
  -1   5   1      121.12      142.38      3.20 o 
   0   5   1      426.89      304.44      4.17 o 
   1   5   1      517.80      573.41     13.57 o 
   2   5   1      295.26      263.73      4.73 o 
   3   5   1      792.92      861.17     10.78 o 
   4   5   1       70.46       37.03      1.61 o 
   5   5   1       62.96       59.82      1.99 o 
   6   5   1      636.22      594.07     14.80 o 
   7   5   1      235.74      232.53      6.71 o 
   8   5   1       11.62       13.79      2.92 o 
   9   5   1        1.92        5.82      2.82 o 
  10   5   1      134.41      130.71      8.46 o 
 -10   6   1        2.16        0.52      2.71 o 
  -9   6   1        6.75       12.76      3.39 o 
  -8   6   1      297.22      293.25     15.79 o 
  -7   6   1      205.88      174.76      7.90 o 
  -6   6   1      116.46      116.37      7.11 o 
  -5   6   1       79.85       85.82      4.00 o 
  -4   6   1      965.46      921.99     14.20 o 
  -3   6   1      119.76      116.88      2.50 o 
  -2   6   1     2664.82     2548.71     27.16 o 
  -1   6   1      832.28      884.84     11.11 o 
   0   6   1       13.76        8.27      0.73 o 
   1   6   1       44.30       55.36      1.42 o 
   2   6   1      897.81      868.51     11.35 o 
   3   6   1        0.45        5.59      1.41 o 
   4   6   1       42.48       41.57      2.10 o 
   5   6   1      347.47      345.13      7.54 o 
   6   6   1      150.00      148.81      4.30 o 
   7   6   1       19.70       17.87      2.35 o 
   8   6   1      185.98      183.47     10.02 o 
   9   6   1        6.72        8.55      3.12 o 
  -9   7   1       56.32       49.83      5.80 o 
  -8   7   1        2.19        0.57      2.38 o 
  -7   7   1      408.79      447.05     15.66 o 
  -6   7   1        3.99       12.18      2.41 o 
  -5   7   1      542.39      537.16     15.09 o 
  -4   7   1      106.82      107.19      5.45 o 
  -3   7   1     1784.42     1870.97     30.90 o 
  -2   7   1      423.38      457.14      6.06 o 
  -1   7   1      537.20      544.28      7.70 o 
   0   7   1      439.13      395.83     22.59 o 
   1   7   1      715.55      635.38      9.38 o 
   2   7   1      131.57      124.00      4.87 o 
   3   7   1      547.07      625.88     10.64 o 
   4   7   1      445.73      427.44      8.58 o 
   5   7   1       79.51       76.84      3.13 o 
   6   7   1      327.90      289.90      7.30 o 
   7   7   1      495.06      508.62     16.48 o 
   8   7   1        3.40        6.20      2.75 o 
   9   7   1       23.70       22.72      3.72 o 
  -9   8   1       20.66       26.26      4.37 o 
  -8   8   1       97.91       81.70      6.36 o 
  -7   8   1       53.46       48.32      4.43 o 
  -6   8   1        0.11        0.00      2.64 o 
  -5   8   1     1340.75     1406.48     38.26 o 
  -4   8   1      164.37      166.45      6.10 o 
  -3   8   1       44.34       40.45      2.46 o 
  -2   8   1       65.51       68.58      1.76 o 
  -1   8   1      745.51      750.21     11.41 o 
   0   8   1        2.11        0.94      1.00 o 
   1   8   1      765.09      877.05     13.80 o 
   2   8   1      429.11      525.51      8.50 o 
   3   8   1      116.69      113.59      3.49 o 
   4   8   1      149.34      178.12      5.07 o 
   5   8   1      470.32      455.50     10.62 o 
   6   8   1        7.15       12.76      4.06 o 
   7   8   1       48.99       53.01      6.33 o 
   8   8   1      169.13      146.17      7.86 o 
   9   8   1       93.18       94.68      6.94 o 
  -8   9   1        0.66        2.65      2.79 o 
  -7   9   1        5.27       12.43      4.51 o 
  -6   9   1      531.14      535.00     17.90 o 
  -5   9   1       21.22       23.98      3.44 o 
  -4   9   1       34.31       29.01      3.07 o 
  -3   9   1      235.27      222.68      7.75 o 
  -2   9   1      164.75      160.17      4.34 o 
  -1   9   1       16.56       19.76      2.19 o 
   0   9   1     1890.96     2002.46     36.36 o 
   1   9   1        0.95        3.21      1.09 o 
   2   9   1       38.40       53.86      2.52 o 
   3   9   1      116.69       98.78      3.59 o 
   4   9   1      365.36      374.09      9.39 o 
   5   9   1        8.72        7.96      1.70 o 
   6   9   1      141.46      144.08      7.07 o 
   7   9   1        0.14        3.91      2.36 o 
   8   9   1        8.20       10.81      3.24 o 
  -8  10   1       52.47       60.59      6.12 o 
  -7  10   1       23.55       23.76      3.76 o 
  -6  10   1       19.65       25.22      3.37 o 
  -5  10   1       94.69       97.12      5.72 o 
  -4  10   1      626.08      611.50     18.71 o 
  -3  10   1      142.65      131.81      7.38 o 
  -2  10   1      441.91      425.32      9.83 o 
  -1  10   1      356.69      336.56      6.64 o 
   0  10   1        9.89       11.31      2.48 o 
   1  10   1       55.59       77.61      2.85 o 
   2  10   1      457.64      477.63      9.03 o 
   3  10   1        0.65        7.96      3.86 o 
   4  10   1       19.90       22.11      2.20 o 
   5  10   1      150.00      165.03      7.14 o 
   6  10   1      136.07      142.59      9.10 o 
   7  10   1        2.64        4.85      2.56 o 
   8  10   1       40.77       52.08      5.73 o 
  -7  11   1      119.68      125.32      7.63 o 
  -6  11   1        0.14        5.58      2.73 o 
  -5  11   1        9.91        0.45      3.02 o 
  -4  11   1       90.06       84.28      5.12 o 
  -3  11   1      717.00      721.08     20.34 o 
  -2  11   1       94.59      107.83      4.66 o 
  -1  11   1        3.65        0.00      1.02 o 
   0  11   1        1.87        1.04      1.62 o 
   1  11   1      257.42      264.23      6.31 o 
   2  11   1        3.87        5.11      1.76 o 
   3  11   1      406.06      441.07     11.79 o 
   4  11   1        0.96        0.00      1.43 o 
   5  11   1       70.94       61.98      5.08 o 
   6  11   1        0.52        1.64      2.39 o 
   7  11   1       62.38       84.01      7.13 o 
  -6  12   1       17.23       19.10      3.82 o 
  -5  12   1       67.86       64.84      5.15 o 
  -4  12   1       22.86       17.60      2.90 o 
  -3  12   1       43.06       46.01      4.10 o 
  -2  12   1       43.74       52.31      3.80 o 
  -1  12   1      368.16      409.16     10.94 o 
   0  12   1       17.43       18.52      2.35 o 
   1  12   1        7.60       23.26      3.92 o 
   2  12   1      285.10      299.10      8.93 o 
   3  12   1      145.33      126.60      5.44 o 
   4  12   1       41.77       34.16      3.53 o 
   5  12   1       73.10       97.44      7.52 o 
   6  12   1       57.56       66.92      5.82 o 
  -5  13   1        1.74        0.08      2.33 o 
  -4  13   1      177.20      171.44      9.07 o 
  -3  13   1        1.86        1.61      3.59 o 
  -2  13   1      132.40      113.36      5.84 o 
  -1  13   1        0.15        0.00      1.54 o 
   0  13   1      170.06      200.58      8.02 o 
   1  13   1       12.34       18.58      2.70 o 
   2  13   1        8.19       11.75      3.34 o 
   3  13   1        1.20        0.00      2.20 o 
   4  13   1      270.43      279.98     11.07 o 
   5  13   1        0.28        0.00      2.74 o 
  -4  14   1       60.23       55.09      5.19 o 
  -3  14   1        5.28       11.78      4.18 o 
  -2  14   1       80.13       91.28      5.84 o 
  -1  14   1      168.88      145.23      8.00 o 
   0  14   1        6.17        8.73      2.63 o 
   1  14   1       58.51       55.41      4.26 o 
   2  14   1       86.54      115.51      6.91 o 
   3  14   1       59.93       65.43      5.83 o 
   4  14   1       20.16       29.07      3.79 o 
  -2  15   1        6.24        5.78      3.29 o 
  -1  15   1       61.17       57.68      5.96 o 
   0  15   1        4.66        7.30      2.98 o 
   1  15   1      250.92      222.68     11.35 o 
   2  15   1        0.34        0.00      3.91 o 
 -10   0   2       63.34       51.18      7.03 o 
  -8   0   2        3.26        4.11      2.00 o 
  -6   0   2     1030.31     1114.19     43.03 o 
  -4   0   2     3489.02     3277.50    402.72 o 
  -2   0   2      883.87      838.41     12.06 o 
   0   0   2    32878.77    20867.30    246.22 o 
   2   0   2       34.41       34.94      3.19 o 
   4   0   2     5601.47     5573.58    143.72 o 
   6   0   2       49.67       61.51      4.62 o 
   8   0   2      459.63      424.03     15.19 o 
  10   0   2      148.51      128.18     15.96 o 
 -10   1   2        1.93        1.35      2.00 o 
  -9   1   2       63.73       68.31      6.48 o 
  -8   1   2      109.81      132.56      4.61 o 
  -7   1   2      197.86      205.45      5.37 o 
  -6   1   2      370.11      432.19     11.53 o 
  -5   1   2      968.23     1054.15     16.29 o 
  -4   1   2      266.41      234.81      5.61 o 
  -3   1   2      240.57      220.33      3.85 o 
  -2   1   2     5720.00     5543.49     58.02 o 
  -1   1   2    13077.75    11483.79     93.97 o 
   0   1   2      504.10      484.88      6.88 o 
   1   1   2       20.77       12.23      0.41 o 
   2   1   2    10506.29    10084.38    105.72 o 
   3   1   2      123.24      169.10      2.50 o 
   4   1   2      170.44      166.37      4.70 o 
   5   1   2     1551.45     1633.34     35.53 o 
   6   1   2      592.77      587.40     12.12 o 
   7   1   2      235.48      214.23      5.66 o 
   8   1   2       93.29       89.32      5.02 o 
   9   1   2      201.37      183.98      6.34 o 
  10   1   2       61.39       56.61      3.87 o 
 -10   2   2        6.15        5.13      2.57 o 
  -9   2   2      287.32      280.58      9.79 o 
  -8   2   2        3.63        5.61      3.05 o 
  -7   2   2     1053.44     1106.05     20.98 o 
  -6   2   2      219.42      230.53      4.70 o 
  -5   2   2      391.37      371.08      8.35 o 
  -4   2   2      514.75      559.01      7.36 o 
  -3   2   2     1706.59     1634.53     18.58 o 
  -2   2   2      251.87      247.44      3.19 o 
  -1   2   2       48.86       63.64      1.56 o 
   0   2   2      253.29      282.05      3.54 o 
   1   2   2     9838.49     9299.39     98.68 o 
   2   2   2     1245.30     1299.18     14.39 o 
   3   2   2     3768.71     3598.22     83.22 o 
   4   2   2        1.93        3.35      0.94 o 
   5   2   2      102.84       78.92      2.51 o 
   6   2   2      117.58      113.82      3.27 o 
   7   2   2      493.76      516.30     10.91 o 
   8   2   2        0.31        2.73      1.61 o 
   9   2   2       34.25       34.04      2.79 o 
  10   2   2        0.04        0.00      2.13 o 
 -10   3   2        2.16        5.31      3.11 o 
  -9   3   2        5.84       13.00      4.00 o 
  -8   3   2      566.41      555.92     14.96 o 
  -7   3   2      531.29      511.22     13.84 o 
  -6   3   2       41.89       38.22      2.52 o 
  -5   3   2       60.96       47.99      2.45 o 
  -4   3   2     1382.88     1231.62     17.26 o 
  -3   3   2      216.82      253.10      4.29 o 
  -2   3   2     7138.95     6878.42     83.22 o 
  -1   3   2     1425.80     1370.03     12.97 o 
   0   3   2     3229.13     3355.86     69.79 o 
   1   3   2     1180.08     1333.23     18.69 o 
   2   3   2     1965.62     2029.45     24.51 o 
   3   3   2      208.42      228.10      7.11 o 
   4   3   2      299.60      357.11      7.10 o 
   5   3   2      475.13      417.38      8.22 o 
   6   3   2     1920.41     1899.02     37.54 o 
   7   3   2       84.73       91.72      3.88 o 
   8   3   2       17.98       26.42      2.75 o 
   9   3   2       54.21       65.98      3.56 o 
  10   3   2        0.21        3.69      5.33 o 
 -10   4   2       67.94       65.77      6.10 o 
  -9   4   2       22.59       29.32      3.72 o 
  -8   4   2        0.91        2.36      2.54 o 
  -7   4   2      122.51      128.47      4.48 o 
  -6   4   2     1885.56     1902.04     37.35 o 
  -5   4   2       28.82       21.28      1.24 o 
  -4   4   2     1112.22     1128.09     16.10 o 
  -3   4   2     2035.89     2130.38     22.91 o 
  -2   4   2      733.24      624.94      5.27 o 
  -1   4   2        6.72       11.12      0.65 o 
   0   4   2     4502.76     4455.99     50.17 o 
   1   4   2      472.10      443.58      5.56 o 
   2   4   2     1183.62     1277.28     16.67 o 
   3   4   2      182.70      201.90      3.49 o 
   4   4   2     4405.72     4333.20     63.35 o 
   5   4   2      141.10      139.30      3.38 o 
   6   4   2       74.00       74.65      3.57 o 
   7   4   2      296.83      313.35      7.39 o 
   8   4   2      231.40      238.48      6.60 o 
   9   4   2       20.22       23.44      2.84 o 
  10   4   2       72.79       67.12      6.34 o 
 -10   5   2        1.79        4.02      3.08 o 
  -9   5   2      146.55      141.86      8.20 o 
  -8   5   2       20.71       24.07      5.29 o 
  -7   5   2       76.28       68.95      6.86 o 
  -6   5   2       42.75       40.69      3.39 o 
  -5   5   2     1350.34     1398.76     34.18 o 
  -4   5   2      394.19      382.75      9.74 o 
  -3   5   2       95.55      132.41      4.14 o 
  -2   5   2     1355.30     1378.66     13.55 o 
  -1   5   2     3961.61     3776.84     44.99 o 
   0   5   2       67.66       70.75      1.40 o 
   1   5   2       87.99       89.62      1.99 o 
   2   5   2      292.10      305.39      4.75 o 
   3   5   2     2959.62     3085.94     41.72 o 
   4   5   2      201.03      226.51      6.32 o 
   5   5   2     1306.17     1320.20     21.19 o 
   6   5   2      333.12      306.45      7.77 o 
   7   5   2        1.06        1.03      1.24 o 
   8   5   2       35.46       39.59      3.41 o 
   9   5   2      194.41      193.42      8.95 o 
  10   5   2       16.07       10.10      4.17 o 
  -9   6   2      179.08      180.12      9.88 o 
  -8   6   2        2.37        4.25      2.50 o 
  -7   6   2      175.51      180.23      8.05 o 
  -6   6   2      300.14      281.17      9.83 o 
  -5   6   2        4.53        4.13      1.82 o 
  -4   6   2        9.31       10.20      3.61 o 
  -3   6   2     1688.49     1631.43     35.22 o 
  -2   6   2      175.17      178.32      4.17 o 
  -1   6   2      373.98      417.98      5.90 o 
   0   6   2      258.69      287.59      4.37 o 
   1   6   2     2281.34     2379.53     34.56 o 
   2   6   2      825.13      840.68     12.52 o 
   3   6   2     1986.05     2199.94     37.15 o 
   4   6   2      650.10      621.62      9.80 o 
   5   6   2      363.47      335.83      6.30 o 
   6   6   2        2.23        3.34      1.05 o 
   7   6   2      443.72      436.42     16.83 o 
   8   6   2        8.07        8.76      2.41 o 
   9   6   2       27.52       33.76      4.35 o 
  -9   7   2        0.03        0.00      2.67 o 
  -8   7   2      312.32      308.53     16.76 o 
  -7   7   2       11.74       11.40      5.72 o 
  -6   7   2        0.13        0.00      2.05 o 
  -5   7   2       83.32       89.12      4.68 o 
  -4   7   2     1406.77     1367.93     33.19 o 
  -3   7   2       18.55       17.16      1.81 o 
  -2   7   2     1452.27     1422.40     17.97 o 
  -1   7   2       55.87       67.86      2.14 o 
   0   7   2     1842.27     1955.36     28.11 o 
   1   7   2     1333.90     1339.05     25.65 o 
   2   7   2      568.28      602.36      9.26 o 
   3   7   2        2.67        2.14      0.79 o 
   4   7   2       14.50       25.41      1.87 o 
   5   7   2       74.56       71.83      2.91 o 
   6   7   2     1387.12     1380.63     30.69 o 
   7   7   2       49.39       53.80      3.59 o 
   8   7   2       84.94       88.91      6.27 o 
   9   7   2      108.33       95.54      6.90 o 
  -9   8   2       18.28       15.18      4.35 o 
  -8   8   2        0.28        1.11      2.87 o 
  -7   8   2       69.59       75.87      5.63 o 
  -6   8   2      337.10      336.80     11.91 o 
  -5   8   2      113.35       98.49      5.21 o 
  -4   8   2      242.07      281.51      9.19 o 
  -3   8   2      683.71      729.75     18.02 o 
  -2   8   2     1661.92     1710.95     30.24 o 
  -1   8   2        1.35        4.73      1.32 o 
   0   8   2      406.31      384.35      9.68 o 
   1   8   2     1613.09     1673.25     29.09 o 
   2   8   2      140.67      126.33      3.91 o 
   3   8   2       31.41       44.51      2.64 o 
   4   8   2      770.86      748.98     15.83 o 
   5   8   2      511.77      464.83     10.91 o 
   6   8   2      161.56      168.89      5.59 o 
   7   8   2        4.67        8.87      6.74 o 
   8   8   2      193.73      173.00      8.41 o 
   9   8   2        2.30        0.85      2.59 o 
  -8   9   2        0.25        1.25      2.45 o 
  -7   9   2       96.20      100.31      6.56 o 
  -6   9   2        3.36        4.75      2.68 o 
  -5   9   2      288.61      294.39     10.79 o 
  -4   9   2      129.85      120.62      5.53 o 
  -3   9   2       24.40       17.95      2.24 o 
  -2   9   2        4.08        0.00      1.24 o 
  -1   9   2     2761.37     2817.48     46.19 o 
   0   9   2       31.75       29.86      1.70 o 
   1   9   2      113.77      132.34      3.43 o 
   2   9   2        0.78        0.56      0.96 o 
   3   9   2      786.38      765.48     13.33 o 
   4   9   2      120.72      117.34      4.40 o 
   5   9   2      512.91      535.39     14.18 o 
   6   9   2       22.64       23.39      2.97 o 
   7   9   2      154.07      121.94      6.83 o 
   8   9   2       74.63       69.11      6.53 o 
  -8  10   2        0.41        2.17      3.49 o 
  -7  10   2      141.09      157.86      8.78 o 
  -6  10   2       47.60       51.61      6.30 o 
  -5  10   2       68.74       49.60      5.22 o 
  -4  10   2      156.94      144.24      6.59 o 
  -3  10   2      262.07      257.13      8.60 o 
  -2  10   2      520.39      513.62     12.70 o 
  -1  10   2        0.45        1.21      0.97 o 
   0  10   2      391.93      414.00      8.40 o 
   1  10   2      548.65      588.95     11.50 o 
   2  10   2       53.61       59.25      2.48 o 
   3  10   2      238.82      254.54      7.13 o 
   4  10   2      178.84      211.25      6.70 o 
   5  10   2       81.03       74.36      3.91 o 
   6  10   2       38.25       44.67      4.09 o 
   7  10   2      201.46      187.48      9.24 o 
   8  10   2      126.99      108.77      8.20 o 
  -7  11   2        3.52        2.85      2.95 o 
  -6  11   2       77.36       83.22      6.11 o 
  -5  11   2        0.15        2.18      2.78 o 
  -4  11   2      420.44      395.60     14.12 o 
  -3  11   2       27.25       30.04      3.13 o 
  -2  11   2      257.92      247.01      7.71 o 
  -1  11   2       83.46       75.37      3.28 o 
   0  11   2       30.87       35.66      2.14 o 
   1  11   2        3.05        5.17      1.48 o 
   2  11   2      851.86      897.71     20.59 o 
   3  11   2        0.26        1.47      1.47 o 
   4  11   2       13.27       18.30      3.47 o 
   5  11   2        4.29        7.38      3.14 o 
   6  11   2      181.38      196.77      9.46 o 
   7  11   2       58.59       54.66      5.50 o 
  -6  12   2       70.79       66.68      5.97 o 
  -5  12   2       41.56       48.35      4.69 o 
  -4  12   2       23.53       38.53      4.64 o 
  -3  12   2      315.94      311.41     11.38 o 
  -2  12   2        2.82        2.31      2.59 o 
  -1  12   2       65.14       73.66      3.72 o 
   0  12   2      253.96      264.80      7.25 o 
   1  12   2      376.65      364.04      8.85 o 
   2  12   2        0.11        1.28      1.60 o 
   3  12   2      125.73      112.33      4.95 o 
   4  12   2      219.81      221.00      8.62 o 
   5  12   2      147.40      155.12      8.02 o 
   6  12   2       80.24       78.74      5.97 o 
  -5  13   2      235.54      213.84     11.46 o 
  -4  13   2        4.22        0.74      2.55 o 
  -3  13   2       19.09       15.82      3.02 o 
  -2  13   2       13.35       14.93      3.90 o 
  -1  13   2      303.29      306.76      9.40 o 
   0  13   2      109.66       94.62      6.37 o 
   1  13   2      183.72      190.00      6.81 o 
   2  13   2        0.97        4.22      2.33 o 
   3  13   2      285.10      288.50      9.81 o 
   4  13   2        0.79        0.63      5.04 o 
   5  13   2      143.80      139.83      7.57 o 
  -4  14   2       12.97       12.01      3.18 o 
  -3  14   2       71.18       73.73      5.72 o 
  -2  14   2       37.71       42.03      4.19 o 
  -1  14   2        0.78        0.06      1.99 o 
   0  14   2      255.20      246.38      9.56 o 
   1  14   2       79.50       90.56      6.75 o 
   2  14   2       20.90       28.38      3.89 o 
   3  14   2       50.15       66.79      5.77 o 
   4  14   2      116.57      108.11      7.50 o 
  -1  15   2        0.45        3.12      3.07 o 
   0  15   2        9.34        9.14      3.18 o 
   1  15   2       32.81       25.80      3.68 o 
  -9   0   3       77.12       70.62      5.48 o 
  -7   0   3     1223.14     1173.31    113.42 o 
  -5   0   3       55.73       48.16      2.65 o 
  -3   0   3      110.87       95.44      3.30 o 
  -1   0   3     9664.80     7355.84    632.25 o 
   1   0   3       11.92       10.19      0.53 o 
   3   0   3      236.40      190.38      6.02 o 
   5   0   3     3187.06     2893.33    351.32 o 
   7   0   3      275.98      211.50     28.29 o 
   9   0   3      275.99      270.22     16.63 o 
 -10   1   3       69.98       63.45      8.48 o 
  -9   1   3      205.68      193.26      7.55 o 
  -8   1   3       88.43       88.31      4.36 o 
  -7   1   3      150.87      153.76      4.93 o 
  -6   1   3      289.57      317.45      6.53 o 
  -5   1   3      685.25      796.64     12.83 o 
  -4   1   3      587.51      590.80      9.09 o 
  -3   1   3      180.44      266.59      4.93 o 
  -2   1   3     1330.14     1267.72     14.20 o 
  -1   1   3      412.94      422.06      5.20 o 
   0   1   3     1015.01     1026.15      9.56 o 
   1   1   3     4781.35     4677.07     45.30 o 
   2   1   3      416.26      428.81      7.74 o 
   3   1   3     2150.59     2169.18     25.28 o 
   4   1   3     1658.62     1609.45     22.15 o 
   5   1   3       63.12       57.63      2.56 o 
   6   1   3      316.74      373.22      7.59 o 
   7   1   3      353.52      356.62      9.36 o 
   8   1   3      136.97      133.29      4.71 o 
   9   1   3        4.48        5.46      1.81 o 
  10   1   3       96.77       98.94      5.77 o 
 -10   2   3       24.47       13.80      3.58 o 
  -9   2   3        8.49       14.39      2.59 o 
  -8   2   3      411.80      438.51     12.74 o 
  -7   2   3       44.62       52.73      2.60 o 
  -6   2   3        3.98        4.77      1.06 o 
  -5   2   3      102.95      104.54      5.06 o 
  -4   2   3      131.69       98.13      3.38 o 
  -3   2   3      469.84      560.89      6.79 o 
  -2   2   3     2351.42     2291.53     38.40 o 
  -1   2   3     2940.95     3027.92     32.07 o 
   0   2   3     4953.85     4618.75    110.09 o 
   1   2   3      210.89      194.15      2.40 o 
   2   2   3     3416.70     3354.21     34.35 o 
   3   2   3      310.48      375.33      4.94 o 
   4   2   3      670.72      768.75     11.02 o 
   5   2   3       17.41       10.36      1.11 o 
   6   2   3     1195.58     1162.82     32.60 o 
   7   2   3       26.68       29.26      3.62 o 
   8   2   3      284.26      279.82      7.72 o 
   9   2   3       18.79       21.72      2.46 o 
  10   2   3       36.15       40.02      3.74 o 
 -10   3   3        6.47        4.30      2.88 o 
  -9   3   3      234.32      244.76     11.02 o 
  -8   3   3       11.25       10.01      3.27 o 
  -7   3   3        4.53        8.80      1.87 o 
  -6   3   3      160.09      146.86      4.41 o 
  -5   3   3      275.91      269.89      6.04 o 
  -4   3   3      608.61      622.78     10.87 o 
  -3   3   3     2951.44     2803.81     42.11 o 
  -2   3   3        6.67       15.84      1.13 o 
  -1   3   3        1.41        6.98      1.61 o 
   0   3   3      210.34      230.18      3.25 o 
   1   3   3      146.42       93.38      1.38 o 
   2   3   3       66.35       75.67      2.31 o 
   3   3   3     1536.37     1579.05     20.01 o 
   4   3   3     3886.25     4146.12     63.64 o 
   5   3   3      645.60      571.00      9.52 o 
   6   3   3      220.67      181.18      5.07 o 
   7   3   3      330.25      372.47     11.16 o 
   8   3   3        7.72        2.77      1.55 o 
   9   3   3       20.53       29.36      2.65 o 
  10   3   3       33.35       44.07      5.36 o 
 -10   4   3       17.50       21.77      5.40 o 
  -9   4   3       17.69       27.04      4.00 o 
  -8   4   3      127.12      127.85      7.21 o 
  -7   4   3      347.23      349.24     11.44 o 
  -6   4   3      197.21      184.73      7.17 o 
  -5   4   3      523.88      527.16     10.02 o 
  -4   4   3      553.01      550.99      9.17 o 
  -3   4   3      763.23      776.11     11.21 o 
  -2   4   3     2111.26     2130.92     29.18 o 
  -1   4   3     1163.11      925.02     11.02 o 
   0   4   3     1046.52     1043.91     12.27 o 
   1   4   3      848.31      882.94     12.16 o 
   2   4   3     1309.17     1706.02     21.01 o 
   3   4   3      255.27      211.41      3.93 o 
   4   4   3       32.47       34.98      2.13 o 
   5   4   3     1169.39     1186.71     22.34 o 
   6   4   3      438.37      442.88     11.13 o 
   7   4   3       31.06       29.32      2.81 o 
   8   4   3        1.38        7.29      2.64 o 
   9   4   3      414.01      416.91     12.86 o 
  10   4   3       18.87       18.42      4.33 o 
 -10   5   3       44.97       44.98      5.40 o 
  -9   5   3       22.38       28.63      4.33 o 
  -8   5   3       60.60       55.93      4.85 o 
  -7   5   3       21.14       24.32      3.41 o 
  -6   5   3     1815.75     1759.77     47.56 o 
  -5   5   3      134.89      144.74      5.62 o 
  -4   5   3       42.97       43.40      2.66 o 
  -3   5   3       23.35       19.23      0.79 o 
  -2   5   3     2536.35     2366.74     27.53 o 
  -1   5   3      125.29      145.68      3.42 o 
   0   5   3     1244.32     1130.62     14.39 o 
   1   5   3      106.43       97.68      2.35 o 
   2   5   3      579.07      556.09      9.75 o 
   3   5   3      339.99      371.61     11.07 o 
   4   5   3     1389.31     1354.87     22.70 o 
   5   5   3       23.36       24.70      3.38 o 
   6   5   3        4.68       10.33      1.99 o 
   7   5   3      139.62      126.02      4.44 o 
   8   5   3      271.60      263.97      8.39 o 
   9   5   3        4.40        1.45      3.44 o 
  -9   6   3        5.60       11.77      3.84 o 
  -8   6   3      286.18      279.06     17.99 o 
  -7   6   3       89.63       84.62      6.76 o 
  -6   6   3       28.13       39.60      5.14 o 
  -5   6   3      317.00      318.63      9.85 o 
  -4   6   3     2948.38     2899.71     69.22 o 
  -3   6   3       37.45       37.95      2.78 o 
  -2   6   3      826.61      821.64     10.36 o 
  -1   6   3      758.91      708.63      9.99 o 
   0   6   3      482.06      426.28      6.37 o 
   1   6   3       12.31       17.48      1.25 o 
   2   6   3     1505.11     1578.58     24.83 o 
   3   6   3      150.50      141.10      2.98 o 
   4   6   3      370.31      394.79      7.22 o 
   5   6   3      183.07      185.14      4.69 o 
   6   6   3      669.79      631.33     12.62 o 
   7   6   3       96.89       98.03      4.34 o 
   8   6   3       28.40       27.04      2.63 o 
   9   6   3        6.76        7.73      3.37 o 
  -9   7   3      100.59       93.85      7.38 o 
  -8   7   3        1.45        6.99      5.47 o 
  -7   7   3      209.94      213.22     10.04 o 
  -6   7   3      408.65      426.49     14.36 o 
  -5   7   3      645.01      639.87     18.40 o 
  -4   7   3       12.58       10.24      2.05 o 
  -3   7   3     1974.56     2013.78     46.90 o 
  -2   7   3       83.14       77.29      1.62 o 
  -1   7   3       12.94       12.33      1.32 o 
   0   7   3      702.69      731.94     11.30 o 
   1   7   3      641.79      602.51      9.35 o 
   2   7   3      531.04      585.37     10.51 o 
   3   7   3      249.79      286.81      5.32 o 
   4   7   3       14.38       19.03      1.39 o 
   5   7   3      326.88      310.41      6.84 o 
   6   7   3        5.52        5.43      1.96 o 
   7   7   3      201.40      200.44      6.70 o 
   8   7   3       44.35       42.21      3.71 o 
   9   7   3        0.34        4.85      3.54 o 
  -9   8   3       15.55       19.26      5.26 o 
  -8   8   3       71.68       64.40      6.20 o 
  -7   8   3      126.87      132.19      8.11 o 
  -6   8   3        0.77        0.00      2.60 o 
  -5   8   3      248.61      290.59     10.18 o 
  -4   8   3       89.46       91.09      6.65 o 
  -3   8   3      306.06      253.85      7.98 o 
  -2   8   3       11.78       11.82      1.59 o 
  -1   8   3     1967.65     1928.15     30.56 o 
   0   8   3       29.53       20.75      1.97 o 
   1   8   3      299.01      270.81      5.17 o 
   2   8   3      404.27      445.89      7.96 o 
   3   8   3       72.13       75.31      2.42 o 
   4   8   3       26.70       39.19      2.01 o 
   5   8   3        1.06        1.32      1.38 o 
   6   8   3       39.79       36.36      4.18 o 
   7   8   3        6.59        7.60      2.42 o 
   8   8   3       69.45       70.83      5.62 o 
  -8   9   3       43.12       55.39      6.00 o 
  -7   9   3       22.46       23.39      3.87 o 
  -6   9   3      405.79      381.83     14.29 o 
  -5   9   3        2.74        8.85      4.13 o 
  -4   9   3        5.68       12.15      2.41 o 
  -3   9   3      121.75      131.12      6.61 o 
  -2   9   3      665.93      607.90     12.16 o 
  -1   9   3       89.61       86.64      3.28 o 
   0   9   3      726.10      710.23     12.58 o 
   1   9   3        6.53       12.57      2.77 o 
   2   9   3        8.20        9.07      1.44 o 
   3   9   3       37.43       48.31      2.74 o 
   4   9   3      552.95      587.47     13.99 o 
   5   9   3        1.12        0.22      1.34 o 
   6   9   3        9.50       15.62      2.22 o 
   7   9   3        0.18        3.77      2.45 o 
   8   9   3       75.38       69.27      8.12 o 
  -7  10   3      136.45      136.02      8.23 o 
  -6  10   3        3.12        4.72      2.66 o 
  -5  10   3      122.11      115.00      6.61 o 
  -4  10   3      439.99      417.74     13.89 o 
  -3  10   3       75.81       65.68      4.04 o 
  -2  10   3      206.65      188.90      5.56 o 
  -1  10   3      568.95      529.34     10.24 o 
   0  10   3       86.48       97.60      3.27 o 
   1  10   3       27.25       16.20      1.68 o 
   2  10   3      239.33      248.52      6.08 o 
   3  10   3      366.21      368.41      9.37 o 
   4  10   3       22.23       18.98      2.28 o 
   5  10   3      118.28      126.55      5.17 o 
   6  10   3      145.61      151.10      7.15 o 
   7  10   3        9.33       11.55      3.32 o 
  -7  11   3      105.93       98.54      7.54 o 
  -6  11   3        5.78        8.40      3.06 o 
  -5  11   3      192.18      168.00      8.20 o 
  -4  11   3       72.45       87.31      5.30 o 
  -3  11   3      477.59      448.30     14.23 o 
  -2  11   3       21.11       26.20      2.90 o 
  -1  11   3       29.88       26.23      2.20 o 
   0  11   3        7.18       11.87      2.46 o 
   1  11   3     1318.36     1321.94     29.55 o 
   2  11   3        3.34       10.80      3.03 o 
   3  11   3        6.46       17.61      2.60 o 
   4  11   3        0.84        1.23      1.66 o 
   5  11   3      113.63      102.22      5.31 o 
   6  11   3        0.22        2.92      2.55 o 
   7  11   3       97.67      111.15      7.65 o 
  -6  12   3        8.43       14.46      3.61 o 
  -5  12   3      105.39      106.47      7.57 o 
  -4  12   3       59.35       62.66      4.90 o 
  -3  12   3       49.78       34.81      3.80 o 
  -2  12   3        2.42        3.23      2.05 o 
  -1  12   3      447.40      424.96     11.35 o 
   0  12   3      127.55      108.62      4.03 o 
   1  12   3        0.17        0.00      1.34 o 
   2  12   3      157.36      146.18      5.55 o 
   3  12   3      188.91      188.57      7.17 o 
   4  12   3       11.04        8.63      2.49 o 
   5  12   3       21.09       39.93      4.31 o 
   6  12   3       80.01       83.11      6.44 o 
  -5  13   3        1.95        9.39      5.85 o 
  -4  13   3        8.52        9.92      5.17 o 
  -3  13   3        2.64        7.61      2.56 o 
  -2  13   3      210.01      186.84      8.13 o 
  -1  13   3        2.25        2.84      2.30 o 
   0  13   3       36.15       35.21      3.06 o 
   1  13   3        5.47        9.22      2.39 o 
   2  13   3       19.37       29.18      3.08 o 
   3  13   3        3.41        4.12      2.13 o 
   4  13   3      242.04      253.25     10.92 o 
   5  13   3        0.89        6.74      2.86 o 
  -3  14   3        5.25        7.95      2.89 o 
  -2  14   3        3.64        4.34      2.59 o 
  -1  14   3      130.79      139.17      7.27 o 
   0  14   3       24.84       24.98      4.17 o 
   1  14   3        1.17        0.22      2.04 o 
   2  14   3       64.82       70.45      5.85 o 
   3  14   3      150.02      139.57      7.92 o 
 -10   0   4        4.48        4.92      4.15 o 
  -8   0   4      355.78      307.40     11.82 o 
  -6   0   4      913.78      983.68     26.22 o 
  -4   0   4      650.65      701.43     28.27 o 
  -2   0   4     1341.51     1153.14     27.38 o 
   0   0   4     1374.86     1507.93     22.89 o 
   2   0   4       49.20       47.73      4.72 o 
   4   0   4     5177.02     5288.09    101.98 o 
   6   0   4      161.22      149.80      5.48 o 
   8   0   4       29.55       29.40      4.41 o 
  10   0   4      110.23      114.50     13.02 o 
 -10   1   4       42.96       41.84      6.25 o 
  -9   1   4        1.47        1.53      2.00 o 
  -8   1   4      215.23      221.00      7.85 o 
  -7   1   4      451.17      466.19      9.93 o 
  -6   1   4       41.65       41.51      2.05 o 
  -5   1   4      373.46      448.38      9.24 o 
  -4   1   4        8.19        2.92      0.93 o 
  -3   1   4     1190.41     1228.06     23.97 o 
  -2   1   4      205.58      232.88      3.48 o 
  -1   1   4      222.60      163.97      3.57 o 
   0   1   4      700.50      640.27      7.03 o 
   1   1   4      902.40      908.16     20.57 o 
   2   1   4      152.19      148.34      3.86 o 
   3   1   4     1203.78     1202.53     23.20 o 
   4   1   4        0.13        1.26      1.03 o 
   5   1   4      140.55      154.83      3.19 o 
   6   1   4      285.95      288.80      6.06 o 
   7   1   4      197.13      174.27      5.34 o 
   8   1   4        5.34        3.53      1.56 o 
   9   1   4      232.61      227.37      8.53 o 
  10   1   4       44.16       47.71      5.20 o 
 -10   2   4       10.05        3.42      3.77 o 
  -9   2   4      328.85      332.55     13.79 o 
  -8   2   4       16.81       15.80      2.37 o 
  -7   2   4       14.33       21.85      2.35 o 
  -6   2   4       23.05       30.23      2.18 o 
  -5   2   4     1312.68     1325.36     26.53 o 
  -4   2   4      257.46      290.96      4.88 o 
  -3   2   4     1632.07     1676.04     22.53 o 
  -2   2   4     1573.28     1686.72     21.04 o 
  -1   2   4       16.58        5.32      0.96 o 
   0   2   4     1046.12     1138.97     13.25 o 
   1   2   4      326.31      272.64      6.02 o 
   2   2   4       10.37       10.63      0.85 o 
   3   2   4      434.79      411.99      6.19 o 
   4   2   4      209.92      251.32      3.97 o 
   5   2   4     1616.54     1617.99     25.30 o 
   6   2   4      209.66      192.32      4.73 o 
   7   2   4      457.16      444.25      9.71 o 
   8   2   4       15.23       12.08      2.01 o 
   9   2   4       21.72       25.83      4.39 o 
  10   2   4        0.63        0.17      2.17 o 
 -10   3   4       85.28       77.63      8.17 o 
  -9   3   4       13.96        8.13      2.68 o 
  -8   3   4      196.22      195.37      7.06 o 
  -7   3   4      471.23      464.74     13.16 o 
  -6   3   4       16.22       18.66      1.83 o 
  -5   3   4      197.62      190.95      4.94 o 
  -4   3   4     2094.61     2099.76     41.57 o 
  -3   3   4      108.24      144.42      2.45 o 
  -2   3   4      134.27      125.20      2.39 o 
  -1   3   4      153.84      129.45      2.57 o 
   0   3   4     3417.16     3457.96     57.68 o 
   1   3   4      182.41      188.21      2.50 o 
   2   3   4     2509.12     2538.77     29.00 o 
   3   3   4      424.07      466.84      9.58 o 
   4   3   4      336.54      354.28      5.74 o 
   5   3   4      484.41      452.69      7.91 o 
   6   3   4      796.94      799.28     14.83 o 
   7   3   4      102.62       89.93      3.31 o 
   8   3   4        0.09        0.33      1.42 o 
   9   3   4      173.65      165.80      6.68 o 
  10   3   4       97.56      110.94     11.60 o 
 -10   4   4       55.01       56.88      5.86 o 
  -9   4   4        0.11        0.00      2.23 o 
  -8   4   4      119.52      121.92      7.51 o 
  -7   4   4        3.80        4.16      2.24 o 
  -6   4   4      881.31      845.59     18.45 o 
  -5   4   4        1.55        1.71      1.46 o 
  -4   4   4      159.17      167.74      3.92 o 
  -3   4   4      460.20      446.58      7.98 o 
  -2   4   4     2274.11     2163.13     26.84 o 
  -1   4   4      927.05     1049.63     13.76 o 
   0   4   4      526.20      513.25      9.52 o 
   1   4   4       43.94       30.83      1.18 o 
   2   4   4     2318.96     2499.91     31.68 o 
   3   4   4      360.61      368.27      5.72 o 
   4   4   4     1920.80     1876.34     44.94 o 
   5   4   4      310.09      308.11      6.13 o 
   6   4   4        5.36        3.55      1.10 o 
   7   4   4       50.22       39.57      3.18 o 
   8   4   4      352.20      351.74     10.45 o 
   9   4   4       35.67       45.50      3.85 o 
  -9   5   4       20.01       32.41      4.58 o 
  -8   5   4       79.59       72.56      6.93 o 
  -7   5   4      228.03      238.66     10.36 o 
  -6   5   4        4.09        9.77      4.55 o 
  -5   5   4       21.47       19.38      2.46 o 
  -4   5   4      185.18      177.27      3.76 o 
  -3   5   4      130.04      111.35      2.67 o 
  -2   5   4      187.12      208.38      3.27 o 
  -1   5   4     5678.10     5662.14     81.26 o 
   0   5   4      599.85      657.44      9.39 o 
   1   5   4       87.16       98.77      2.41 o 
   2   5   4      275.93      281.09      6.36 o 
   3   5   4      401.50      340.21      5.52 o 
   4   5   4        7.97       10.54      1.09 o 
   5   5   4      255.75      243.55      5.67 o 
   6   5   4       57.06       51.92      2.55 o 
   7   5   4      126.35      127.52      4.95 o 
   8   5   4        0.04        2.27      1.75 o 
   9   5   4      104.94      112.37      8.12 o 
  -9   6   4       70.35       80.49      6.27 o 
  -8   6   4       19.58       19.93      3.86 o 
  -7   6   4       20.55       22.70      3.34 o 
  -6   6   4        3.50        2.18      2.11 o 
  -5   6   4      172.22      179.97      6.77 o 
  -4   6   4        7.15       13.54      2.95 o 
  -3   6   4     1161.74     1165.07     19.15 o 
  -2   6   4     1300.67     1400.60     20.37 o 
  -1   6   4       70.23       60.98      1.72 o 
   0   6   4       57.06       66.12      2.02 o 
   1   6   4     1114.96     1118.14     16.20 o 
   2   6   4       49.06       49.98      1.91 o 
   3   6   4      206.93      213.29      4.09 o 
   4   6   4      371.91      356.97      7.28 o 
   5   6   4      326.20      323.47      7.00 o 
   6   6   4        2.37        7.06      2.02 o 
   7   6   4      212.11      184.65      5.60 o 
   8   6   4       49.40       42.37      3.42 o 
   9   6   4        0.56        3.35      2.89 o 
  -9   7   4        4.30        2.44      3.20 o 
  -8   7   4      192.77      185.60     10.18 o 
  -7   7   4        0.84        1.28      2.28 o 
  -6   7   4       60.83       61.14      4.60 o 
  -5   7   4        8.80       11.16      2.34 o 
  -4   7   4      671.72      664.71     18.25 o 
  -3   7   4      114.88      117.96      6.09 o 
  -2   7   4      336.81      373.63      5.94 o 
  -1   7   4       31.28       22.66      2.05 o 
   0   7   4     2760.68     2756.76     42.57 o 
   1   7   4      468.25      475.75      8.07 o 
   2   7   4     1452.95     1399.48     22.23 o 
   3   7   4       25.79       28.62      1.86 o 
   4   7   4       51.55       50.25      3.39 o 
   5   7   4        9.89       16.57      1.82 o 
   6   7   4      611.67      560.73     13.91 o 
   7   7   4        1.66        4.67      1.98 o 
   8   7   4       20.38       27.25      4.07 o 
   9   7   4       38.27       44.69      6.61 o 
  -8   8   4        0.32        0.34      2.67 o 
  -7   8   4       16.80       24.69      4.10 o 
  -6   8   4      330.43      327.22     12.95 o 
  -5   8   4       42.11       41.14      3.58 o 
  -4   8   4       10.43        1.72      1.90 o 
  -3   8   4      374.88      361.01     11.11 o 
  -2   8   4     1166.96     1125.16     19.66 o 
  -1   8   4      156.70      145.40      3.51 o 
   0   8   4     1471.53     1449.01     23.83 o 
   1   8   4     1525.54     1630.42     27.58 o 
   2   8   4      570.29      586.04     10.85 o 
   3   8   4        0.50        2.13      1.17 o 
   4   8   4      726.69      683.90     13.18 o 
   5   8   4      257.26      240.54      5.94 o 
   6   8   4        0.05        7.78      2.04 o 
   7   8   4       28.62       27.17      2.67 o 
   8   8   4      189.93      178.24     10.22 o 
  -8   9   4        2.81        2.25      2.91 o 
  -7   9   4      101.35      103.46      7.53 o 
  -6   9   4       60.01       65.72      5.24 o 
  -5   9   4      281.74      304.25     11.37 o 
  -4   9   4      133.74      123.80      5.91 o 
  -3   9   4      442.20      414.37     12.85 o 
  -2   9   4        1.11        3.47      1.07 o 
  -1   9   4     1624.45     1542.62     26.53 o 
   0   9   4       34.97       32.60      2.57 o 
   1   9   4       32.30       32.60      1.97 o 
   2   9   4      517.93      481.80     10.89 o 
   3   9   4     1294.73     1331.56     25.12 o 
   4   9   4       38.59       35.56      2.15 o 
   5   9   4       85.66       94.31      4.17 o 
   6   9   4        7.99        9.31      2.04 o 
   7   9   4      203.44      192.71      9.59 o 
   8   9   4        0.79        2.52      4.51 o 
  -7  10   4       67.03       55.40      5.91 o 
  -6  10   4       39.69       40.69      4.43 o 
  -5  10   4      223.17      190.87      8.78 o 
  -4  10   4        0.12        0.00      2.23 o 
  -3  10   4      271.76      276.02     12.85 o 
  -2  10   4      132.32      124.75      5.37 o 
  -1  10   4        9.18       11.30      2.85 o 
   0  10   4       15.29       14.11      1.53 o 
   1  10   4      734.42      742.24     15.00 o 
   2  10   4        3.00        4.17      1.63 o 
   3  10   4       41.88       42.04      3.70 o 
   4  10   4      159.64      174.04      6.36 o 
   5  10   4      230.73      214.28      7.42 o 
   6  10   4       11.80       10.83      4.48 o 
   7  10   4      160.98      163.38     10.90 o 
  -6  11   4       14.16       15.86      3.68 o 
  -5  11   4        0.32        3.37      2.48 o 
  -4  11   4      164.35      153.98      8.27 o 
  -3  11   4       38.47       34.98      3.73 o 
  -2  11   4       57.95       54.79      4.36 o 
  -1  11   4        9.78       12.29      1.89 o 
   0  11   4      156.00      143.14      4.36 o 
   1  11   4       17.22       12.38      2.54 o 
   2  11   4      424.98      393.20      9.49 o 
   3  11   4        4.17        7.73      1.83 o 
   4  11   4       44.19       42.54      3.24 o 
   5  11   4        8.14        8.69      2.43 o 
   6  11   4      244.51      257.39     12.58 o 
  -6  12   4       31.33       33.36      4.66 o 
  -5  12   4       76.85       66.94      5.79 o 
  -4  12   4       21.98       23.94      3.90 o 
  -3  12   4      155.37      151.17      7.36 o 
  -2  12   4       58.05       60.16      6.47 o 
  -1  12   4       11.44       17.86      2.73 o 
   0  12   4       70.03       59.89      3.69 o 
   1  12   4      205.49      208.79      6.22 o 
   2  12   4       31.58       32.61      3.48 o 
   3  12   4       26.55       20.91      3.29 o 
   4  12   4      251.95      250.79      9.95 o 
   5  12   4      253.10      257.31     12.64 o 
  -4  13   4       28.14       38.69      4.55 o 
  -3  13   4       52.96       57.02      4.70 o 
  -2  13   4        0.00        0.00      2.01 o 
  -1  13   4      257.88      246.73     10.32 o 
   0  13   4        0.06        1.63      1.84 o 
   1  13   4        1.77        0.80      1.96 o 
   2  13   4        0.06        0.00      1.85 o 
   3  13   4      400.38      398.88     13.11 o 
   4  13   4       58.73       67.63      5.91 o 
  -3  14   4      103.27       95.28      6.53 o 
  -2  14   4       78.16       91.66      6.07 o 
  -1  14   4        0.34        2.71      2.29 o 
   0  14   4      104.14      104.76      7.82 o 
   1  14   4      144.84      124.55      6.84 o 
   2  14   4      105.28       94.33      6.71 o 
  -9   0   5       26.86       33.07      6.02 o 
  -7   0   5      917.73     1017.79     31.04 o 
  -5   0   5      447.48      510.54     13.80 o 
  -3   0   5     1946.69     1883.05     65.70 o 
  -1   0   5     2118.89     2162.77     40.22 o 
   1   0   5      732.42      741.89     10.54 o 
   3   0   5     2691.41     2687.82     75.76 o 
   5   0   5      496.53      504.30     32.98 o 
   7   0   5      115.38      105.63      4.61 o 
   9   0   5      287.57      286.15     18.48 o 
 -10   1   5       33.46       41.76      6.47 o 
  -9   1   5      126.02      130.37      7.31 o 
  -8   1   5      139.60      144.36      8.09 o 
  -7   1   5       50.07       52.65      4.65 o 
  -6   1   5      339.41      364.51      8.11 o 
  -5   1   5     1024.54     1047.31     24.73 o 
  -4   1   5       69.45       71.66      2.15 o 
  -3   1   5     1389.51     1431.18     28.78 o 
  -2   1   5     3589.61     3551.62     57.51 o 
  -1   1   5      476.86      453.05      6.45 o 
   0   1   5       34.97       42.29      1.45 o 
   1   1   5      507.77      518.76      8.15 o 
   2   1   5      586.80      580.38      7.40 o 
   3   1   5       13.70       15.21      2.01 o 
   4   1   5      825.68      857.43     12.75 o 
   5   1   5      610.71      607.86      9.09 o 
   6   1   5       68.10       54.77      4.05 o 
   7   1   5      337.00      332.08      8.42 o 
   8   1   5       99.49       98.87      5.80 o 
   9   1   5       12.95        7.79      2.76 o 
 -10   2   5       57.21       49.93      6.30 o 
  -9   2   5        2.48        0.00      2.47 o 
  -8   2   5      269.79      283.17     10.13 o 
  -7   2   5        7.25        8.60      2.03 o 
  -6   2   5      533.54      558.30     13.46 o 
  -5   2   5       48.70       49.91      1.95 o 
  -4   2   5     1609.19     1541.16     26.03 o 
  -3   2   5       33.03       43.32      1.60 o 
  -2   2   5       43.51       48.90      1.50 o 
  -1   2   5     1468.72     1519.90     25.90 o 
   0   2   5     4996.30     4973.18     65.25 o 
   1   2   5      387.88      447.49      5.02 o 
   2   2   5      659.51      619.69      8.75 o 
   3   2   5      250.33      311.88      5.44 o 
   4   2   5      377.88      359.33      6.40 o 
   5   2   5       19.11       14.66      2.64 o 
   6   2   5      302.56      318.78      8.30 o 
   7   2   5       84.45       86.22      5.10 o 
   8   2   5        0.08        0.00      1.86 o 
   9   2   5        0.58        0.00      2.71 o 
 -10   3   5        0.14        0.00      4.12 o 
  -9   3   5      160.05      153.20      8.53 o 
  -8   3   5       76.93       75.90      6.32 o 
  -7   3   5        3.94        4.20      1.78 o 
  -6   3   5      182.42      170.63      5.42 o 
  -5   3   5      535.51      586.00     13.15 o 
  -4   3   5      202.68      210.05      7.88 o 
  -3   3   5     1451.17     1450.14     20.77 o 
  -2   3   5      391.35      387.12     10.52 o 
  -1   3   5     1512.68     1460.64     54.98 o 
   0   3   5      158.79      187.31      3.18 o 
   1   3   5      470.98      362.21      5.28 o 
   2   3   5      935.33      960.30     17.19 o 
   3   3   5       31.15       38.59      2.23 o 
   4   3   5      313.54      310.65      6.47 o 
   5   3   5      830.85      832.96     13.39 o 
   6   3   5        0.02        0.33      1.14 o 
   7   3   5       98.17      111.58      5.73 o 
   8   3   5        4.46        2.89      1.79 o 
   9   3   5        6.58        9.33      3.66 o 
  -9   4   5        6.67        3.82      2.85 o 
  -8   4   5       93.71       98.32      6.82 o 
  -7   4   5      667.79      655.35     21.96 o 
  -6   4   5       35.80       27.14      2.82 o 
  -5   4   5       56.32       54.24      2.70 o 
  -4   4   5      215.41      226.16      5.39 o 
  -3   4   5     1435.47     1527.29     21.01 o 
  -2   4   5       45.62       52.32      1.52 o 
  -1   4   5      597.90      508.00      7.65 o 
   0   4   5      135.95      142.89      2.69 o 
   1   4   5       72.30       74.31      1.82 o 
   2   4   5      726.73      709.68     14.92 o 
   3   4   5     1751.51     1684.91     23.07 o 
   4   4   5      310.73      291.02      6.92 o 
   5   4   5       68.82       59.68      1.96 o 
   6   4   5      116.56      116.72      4.07 o 
   7   4   5       85.49       91.34      3.94 o 
   8   4   5        4.14       13.27      2.26 o 
   9   4   5      157.13      175.71     10.74 o 
  -9   5   5        7.48       12.18      3.62 o 
  -8   5   5       95.45      100.87      6.67 o 
  -7   5   5       23.93       25.21      3.73 o 
  -6   5   5      467.31      447.94     15.17 o 
  -5   5   5      652.33      667.07     15.01 o 
  -4   5   5        2.15        4.59      2.61 o 
  -3   5   5        0.81        1.57      0.99 o 
  -2   5   5     2800.46     2764.75     40.10 o 
  -1   5   5        0.39        0.00      1.06 o 
   0   5   5      844.48      865.40     17.00 o 
   1   5   5        0.62        2.75      1.10 o 
   2   5   5     1038.73     1131.29     16.69 o 
   3   5   5       29.26       29.55      1.25 o 
   4   5   5     1197.29     1152.88     18.41 o 
   5   5   5      101.80      100.10      2.87 o 
   6   5   5      246.28      245.79      6.39 o 
   7   5   5       75.82       72.90      3.39 o 
   8   5   5      325.50      317.72     10.73 o 
   9   5   5        4.98        1.19      2.96 o 
  -9   6   5        4.57        3.13      3.28 o 
  -8   6   5      165.47      162.06      8.72 o 
  -7   6   5       53.97       59.73      5.31 o 
  -6   6   5        3.17        0.00      2.62 o 
  -5   6   5      192.26      179.32      7.37 o 
  -4   6   5     1279.70     1344.12     35.21 o 
  -3   6   5      202.27      200.24      4.72 o 
  -2   6   5        0.04        0.74      0.91 o 
  -1   6   5      376.24      374.36      7.69 o 
   0   6   5     1821.01     1868.21     29.01 o 
   1   6   5       59.12       63.13      2.48 o 
   2   6   5     1773.46     1859.71     29.02 o 
   3   6   5      609.25      571.20      9.75 o 
   4   6   5      519.93      519.66      9.45 o 
   5   6   5       70.07       67.12      2.67 o 
   6   6   5      282.53      275.80      7.51 o 
   7   6   5       56.04       68.46      4.14 o 
   8   6   5        0.62        0.11      1.69 o 
   9   6   5       32.07       48.12      8.41 o 
  -8   7   5        0.55        2.97      3.01 o 
  -7   7   5       58.57       42.12      4.72 o 
  -6   7   5       46.54       49.69      5.97 o 
  -5   7   5      441.23      420.58     13.81 o 
  -4   7   5        0.02        1.08      1.74 o 
  -3   7   5      502.50      528.04     11.22 o 
  -2   7   5      413.16      430.23      7.31 o 
  -1   7   5      764.32      774.80     13.08 o 
   0   7   5      201.58      200.51      4.41 o 
   1   7   5      845.44      846.05     13.97 o 
   2   7   5      115.01      123.96      3.86 o 
   3   7   5        1.45        1.01      1.00 o 
   4   7   5       12.76       16.42      1.72 o 
   5   7   5      838.16      821.70     17.52 o 
   6   7   5        0.24        1.76      1.52 o 
   7   7   5       21.94       28.93      3.06 o 
   8   7   5      107.77       95.43      5.47 o 
  -8   8   5       22.55       26.84      4.67 o 
  -7   8   5      244.08      229.75     11.29 o 
  -6   8   5       69.83       84.32      5.61 o 
  -5   8   5       24.90       23.04      3.17 o 
  -4   8   5       50.40       56.06      3.98 o 
  -3   8   5      311.08      306.95      9.99 o 
  -2   8   5        0.04        1.51      0.98 o 
  -1   8   5      604.99      592.13     10.74 o 
   0   8   5      177.06      164.13      4.23 o 
   1   8   5       56.92       76.52      2.77 o 
   2   8   5       75.93       78.04      2.67 o 
   3   8   5      186.47      190.87      5.32 o 
   4   8   5       59.86       49.13      4.26 o 
   5   8   5       20.29       33.15      2.70 o 
   6   8   5       48.32       52.34      3.66 o 
   7   8   5      195.54      180.82      7.76 o 
   8   8   5        0.36        0.79      4.71 o 
  -7   9   5        7.63       10.14      4.45 o 
  -6   9   5      166.90      178.37      9.77 o 
  -5   9   5        3.41        6.26      2.66 o 
  -4   9   5        7.63        4.79      2.34 o 
  -3   9   5        7.56        9.81      3.42 o 
  -2   9   5      778.52      785.37     21.47 o 
  -1   9   5       79.69       70.53      2.67 o 
   0   9   5       33.70       26.94      1.81 o 
   1   9   5        0.12        6.11      1.86 o 
   2   9   5      165.18      169.57      4.67 o 
   3   9   5       81.81       83.52      3.23 o 
   4   9   5      284.35      277.51     11.79 o 
   5   9   5        2.00        2.25      1.51 o 
   6   9   5       24.60       23.61      2.97 o 
   7   9   5       41.38       43.18      5.30 o 
  -7  10   5       83.71       91.31      7.03 o 
  -6  10   5       15.68       17.38      3.53 o 
  -5  10   5      156.54      149.38      8.17 o 
  -4  10   5       74.67       73.01      6.65 o 
  -3  10   5      338.28      325.81     11.99 o 
  -2  10   5        8.26       13.81      2.20 o 
  -1  10   5      206.78      191.24      5.78 o 
   0  10   5      424.81      423.24      9.20 o 
   1  10   5       10.92       11.30      2.72 o 
   2  10   5       64.73       59.50      2.78 o 
   3  10   5      424.37      413.68     10.79 o 
   4  10   5        0.46        0.90      1.68 o 
   5  10   5        5.50        7.97      4.63 o 
   6  10   5      189.79      178.93      7.64 o 
   7  10   5       54.54       47.73      7.63 o 
  -6  11   5        6.51        8.02      3.24 o 
  -5  11   5      254.56      247.27     12.26 o 
  -4  11   5        0.03        0.00      2.47 o 
  -3  11   5      263.15      255.00     10.77 o 
  -2  11   5       37.68       42.18      3.90 o 
  -1  11   5      111.13      111.23      5.27 o 
   0  11   5       46.02       42.24      2.70 o 
   1  11   5      722.87      684.50     15.47 o 
   2  11   5        0.89        2.54      1.47 o 
   3  11   5        5.48        9.75      2.57 o 
   4  11   5        0.38        3.95      1.86 o 
   5  11   5      201.35      209.10      9.29 o 
   6  11   5        0.32        0.00      3.84 o 
  -5  12   5       52.83       52.48      5.22 o 
  -4  12   5      176.18      166.08      9.23 o 
  -3  12   5       21.58       25.61      3.76 o 
  -2  12   5        2.72        2.93      2.27 o 
  -1  12   5      167.84      146.49      6.78 o 
   0  12   5      168.98      160.42      6.58 o 
   1  12   5        1.51        7.34      1.92 o 
   2  12   5        1.59        3.85      1.89 o 
   3  12   5      256.97      258.96      9.17 o 
   4  12   5       10.67        8.50      2.32 o 
   5  12   5        5.44       12.99      3.35 o 
  -4  13   5       73.49       73.09      8.98 o 
  -3  13   5        4.39        1.95      2.55 o 
  -2  13   5      122.75      130.60      7.54 o 
  -1  13   5       29.72       31.26      3.80 o 
   0  13   5       19.65       17.24      3.01 o 
   1  13   5        0.02        1.41      1.79 o 
   2  13   5      122.70      107.08      6.24 o 
   3  13   5        0.20        0.59      2.19 o 
   4  13   5       71.86       61.32     14.44 o 
  -2  14   5        0.59        8.90      3.90 o 
  -1  14   5      122.79      128.93      7.77 o 
   0  14   5       21.37       24.63      6.00 o 
   1  14   5       42.76       36.37      4.66 o 
  -8   0   6      291.46      289.25     17.55 o 
  -6   0   6      128.09      127.12      5.94 o 
  -4   0   6      267.14      274.05     11.28 o 
  -2   0   6     2340.95     2142.46     46.43 o 
   0   0   6       32.98       27.57      1.41 o 
   2   0   6     2122.77     2091.78     59.36 o 
   4   0   6      102.04      125.94     10.09 o 
   6   0   6      328.30      319.88     15.38 o 
   8   0   6      311.66      289.54     16.97 o 
  -9   1   6       50.32       48.73      5.64 o 
  -8   1   6       17.02       17.65      4.44 o 
  -7   1   6      214.61      237.38      9.12 o 
  -6   1   6      241.55      219.73      5.92 o 
  -5   1   6       48.49       41.93      2.13 o 
  -4   1   6      619.18      599.60     11.33 o 
  -3   1   6      734.61      711.29     27.37 o 
  -2   1   6       46.51       46.68      1.95 o 
  -1   1   6        7.26       16.36      1.18 o 
   0   1   6      698.85      670.87      9.28 o 
   1   1   6       55.76       81.88      1.35 o 
   2   1   6      177.07      187.55      5.08 o 
   3   1   6     1746.47     1784.02     38.90 o 
   4   1   6      844.03      855.32     20.71 o 
   5   1   6       33.71       40.62      3.08 o 
   6   1   6      206.86      224.15      7.85 o 
   7   1   6      145.26      158.39      7.28 o 
   8   1   6        2.89        5.09      2.73 o 
   9   1   6      137.79      128.71      7.91 o 
  -9   2   6      171.44      181.09     12.49 o 
  -8   2   6       23.02       31.40      3.30 o 
  -7   2   6       71.79       74.11      4.14 o 
  -6   2   6      134.98      128.20      5.15 o 
  -5   2   6      599.41      603.08     11.70 o 
  -4   2   6      204.75      201.35      5.08 o 
  -3   2   6      594.57      600.80     10.39 o 
  -2   2   6      319.07      326.28      6.84 o 
  -1   2   6      365.13      320.16      5.78 o 
   0   2   6      538.23      611.29      8.79 o 
   1   2   6       47.72       39.02      1.95 o 
   2   2   6        7.01        5.70      0.78 o 
   3   2   6       27.06       34.93      3.30 o 
   4   2   6      114.06      118.79      2.56 o 
   5   2   6     1895.50     1973.91     49.22 o 
   6   2   6        2.35        1.71      1.73 o 
   7   2   6      312.69      299.11     10.96 o 
   8   2   6       11.57        7.46      2.46 o 
   9   2   6       55.92       49.45      5.26 o 
  -9   3   6        8.05        8.57      3.37 o 
  -8   3   6        0.70        6.70      3.69 o 
  -7   3   6      175.06      170.07      6.63 o 
  -6   3   6       21.22       27.18      2.60 o 
  -5   3   6       55.14       61.80      3.29 o 
  -4   3   6      593.98      610.87     10.88 o 
  -3   3   6       54.37       55.16      1.85 o 
  -2   3   6        0.13        0.09      0.74 o 
  -1   3   6       47.36       41.03      3.02 o 
   0   3   6     1334.57     1407.76     20.35 o 
   1   3   6      152.79      134.71      2.34 o 
   2   3   6     1882.23     1957.92     32.43 o 
   3   3   6      678.62      683.59     16.32 o 
   4   3   6      509.23      508.33     18.44 o 
   5   3   6      126.83       96.83      6.30 o 
   6   3   6      176.68      181.43      9.64 o 
   7   3   6       56.15       58.12      4.15 o 
   8   3   6        0.30        0.05      1.99 o 
   9   3   6      103.53      107.03      7.43 o 
  -9   4   6        0.16        0.00      3.07 o 
  -8   4   6       66.00       65.47      6.49 o 
  -7   4   6        6.26        7.81      2.88 o 
  -6   4   6      139.10      134.78      5.13 o 
  -5   4   6       23.88       29.82      2.13 o 
  -4   4   6      109.46      119.06      4.10 o 
  -3   4   6       51.01       55.01      2.55 o 
  -2   4   6     2548.89     2667.40     41.88 o 
  -1   4   6      332.05      335.67     13.27 o 
   0   4   6      188.97      184.52      3.78 o 
   1   4   6      200.52      191.84      3.34 o 
   2   4   6      627.68      623.66     18.04 o 
   3   4   6      237.29      231.69      5.58 o 
   4   4   6      693.95      677.41     15.31 o 
   5   4   6       51.53       52.74      2.09 o 
   6   4   6      219.44      238.45      6.64 o 
   7   4   6       56.98       44.66      3.74 o 
   8   4   6      355.21      348.01     15.04 o 
   9   4   6       18.67       19.72      8.37 o 
  -9   5   6       71.32       69.71      7.21 o 
  -8   5   6      111.60      111.94      8.58 o 
  -7   5   6      162.09      165.19      8.41 o 
  -6   5   6       34.22       36.00      4.31 o 
  -5   5   6       13.27       18.80      2.15 o 
  -4   5   6      351.79      391.42      9.16 o 
  -3   5   6      647.14      683.76     14.33 o 
  -2   5   6       23.73       26.24      1.64 o 
  -1   5   6      456.07      476.37      8.29 o 
   0   5   6      452.62      435.21      8.08 o 
   1   5   6       60.25       77.20      2.09 o 
   2   5   6       14.26       14.87      1.62 o 
   3   5   6      929.00      896.28     14.87 o 
   4   5   6      113.07      123.94      4.02 o 
   5   5   6       29.32       27.41      3.79 o 
   6   5   6       91.82       87.15      4.24 o 
   7   5   6      205.78      189.62      7.99 o 
   8   5   6       13.72       14.59      2.89 o 
  -8   6   6       43.37       40.72      4.81 o 
  -7   6   6       16.07       25.57      3.98 o 
  -6   6   6        5.02        3.14      2.41 o 
  -5   6   6      417.02      437.41     14.79 o 
  -4   6   6        2.61        0.00      1.67 o 
  -3   6   6       20.91       32.00      3.08 o 
  -2   6   6       84.68       90.49      2.46 o 
  -1   6   6      329.16      353.88      6.98 o 
   0   6   6       12.68       18.27      1.71 o 
   1   6   6     1595.96     1532.72     26.98 o 
   2   6   6        0.42        0.96      1.47 o 
   3   6   6       49.41       51.56      1.89 o 
   4   6   6      389.53      364.86      8.33 o 
   5   6   6      104.57      106.87      3.78 o 
   6   6   6        0.88        0.00      1.34 o 
   7   6   6       66.19       59.96      4.40 o 
   8   6   6       33.62       32.80      4.37 o 
  -8   7   6       22.62       22.56      4.64 o 
  -7   7   6       51.97       49.33      7.04 o 
  -6   7   6       86.60       89.16      5.88 o 
  -5   7   6       22.05       22.62      3.52 o 
  -4   7   6      228.61      253.55      9.40 o 
  -3   7   6       15.99       19.48      1.92 o 
  -2   7   6       10.48       12.04      1.32 o 
  -1   7   6      255.89      257.61      5.54 o 
   0   7   6      784.31      771.47     18.71 o 
   1   7   6      172.62      176.10      5.33 o 
   2   7   6     1193.94     1161.31     20.42 o 
   3   7   6        2.00        5.91      1.26 o 
   4   7   6       57.25       63.63      3.96 o 
   5   7   6        5.81        9.01      1.78 o 
   6   7   6      290.94      252.98      7.77 o 
   7   7   6        3.28        1.70      1.70 o 
   8   7   6       10.97        6.99      3.36 o 
  -8   8   6       23.60       29.25      5.06 o 
  -7   8   6        7.82       12.20      3.78 o 
  -6   8   6       92.09       91.38      6.44 o 
  -5   8   6        4.76        8.17      6.18 o 
  -4   8   6       52.72       54.40      4.27 o 
  -3   8   6      103.75       95.99      5.17 o 
  -2   8   6      718.66      731.62     21.99 o 
  -1   8   6       64.93       57.57      3.03 o 
   0   8   6      554.23      525.59     10.59 o 
   1   8   6      376.73      386.10      8.26 o 
   2   8   6      230.12      227.79      5.68 o 
   3   8   6        1.24        0.95      1.15 o 
   4   8   6      273.02      260.94      6.48 o 
   5   8   6      155.39      153.76      5.34 o 
   6   8   6       41.74       45.50      3.41 o 
   7   8   6       22.27       34.52      5.44 o 
  -7   9   6      147.05      127.80      9.13 o 
  -6   9   6       18.75       22.22      4.12 o 
  -5   9   6       37.40       41.48      4.68 o 
  -4   9   6       41.98       38.49      4.11 o 
  -3   9   6      122.87      125.62      6.53 o 
  -2   9   6       29.69       27.74      2.93 o 
  -1   9   6      668.33      629.35     14.64 o 
   0   9   6      198.18      185.93      4.78 o 
   1   9   6       94.52      100.48      3.60 o 
   2   9   6      190.22      172.25      4.89 o 
   3   9   6      797.22      799.50     18.54 o 
   4   9   6        0.14        3.18      1.49 o 
   5   9   6        2.55        4.06      1.96 o 
   6   9   6        0.08        0.48      3.10 o 
   7   9   6       76.98       72.24      6.46 o 
  -6  10   6       38.38       42.37      4.82 o 
  -5  10   6      100.63       97.54      6.97 o 
  -4  10   6       89.91       91.98      6.66 o 
  -3  10   6      218.30      208.74      8.59 o 
  -2  10   6        0.62        4.69      2.18 o 
  -1  10   6      181.94      165.94      4.87 o 
   0  10   6        2.10        3.94      1.39 o 
   1  10   6      378.10      358.66      8.54 o 
   2  10   6      176.17      175.36      5.42 o 
   3  10   6        0.81        1.74      2.11 o 
   4  10   6       40.15       35.81      3.64 o 
   5  10   6      143.54      148.77      6.74 o 
   6  10   6        4.68        7.96      3.03 o 
  -6  11   6      113.60      103.88      8.07 o 
  -5  11   6       41.15       41.26      5.72 o 
  -4  11   6      115.55      124.43      7.04 o 
  -3  11   6       27.52       23.78      3.45 o 
  -2  11   6        0.57        4.17      2.16 o 
  -1  11   6        0.72        0.00      1.82 o 
   0  11   6      238.49      226.96      6.47 o 
   1  11   6        1.82        1.55      1.39 o 
   2  11   6       51.06       37.82      2.72 o 
   3  11   6        3.35        6.81      1.89 o 
   4  11   6      128.45      125.73      6.54 o 
   5  11   6       26.58       30.39      3.72 o 
  -4  12   6       10.98       12.33      3.45 o 
  -3  12   6       59.40       62.57      6.89 o 
  -2  12   6      109.68      118.11      6.73 o 
  -1  12   6       52.96       54.64      4.10 o 
   0  12   6       16.41       20.27      3.14 o 
   1  12   6      100.24      105.46      4.60 o 
   2  12   6       85.41       74.28      3.94 o 
   3  12   6       29.62       29.41      3.38 o 
   4  12   6       63.61       60.51      5.44 o 
  -3  13   6      137.06      141.49      8.57 o 
  -2  13   6        3.04        5.04      2.77 o 
  -1  13   6       90.28       87.06      5.61 o 
   0  13   6        8.25        4.13      2.49 o 
   1  13   6       51.91       50.51      6.04 o 
   2  13   6        0.44        0.18      2.80 o 
   3  13   6      221.98      188.15     17.07 o 
  -9   0   7       36.90       37.59      7.45 o 
  -7   0   7      585.93      576.84     20.28 o 
  -5   0   7        2.49        5.88      5.68 o 
  -3   0   7     1820.88     1867.68     46.92 o 
  -1   0   7      531.64      606.00     14.42 o 
   1   0   7      306.59      305.93      9.82 o 
   3   0   7     1459.26     1576.77     53.58 o 
   5   0   7      173.25      171.19      9.78 o 
   7   0   7       37.97       43.37      5.49 o 
   9   0   7       89.14       88.08      9.88 o 
  -9   1   7       56.89       61.14      8.04 o 
  -8   1   7       77.34       98.04      6.29 o 
  -7   1   7       79.23       75.30      5.15 o 
  -6   1   7      513.17      492.22     11.95 o 
  -5   1   7      460.53      471.73     10.99 o 
  -4   1   7     1225.47     1244.92     25.53 o 
  -3   1   7      380.26      388.28      9.09 o 
  -2   1   7     1433.05     1505.04     25.32 o 
  -1   1   7      468.13      446.72      9.93 o 
   0   1   7       56.70       65.35      2.64 o 
   1   1   7      186.67      183.83      7.30 o 
   2   1   7      767.51      811.85     18.53 o 
   3   1   7       45.66       48.03      3.75 o 
   4   1   7        0.49        1.02      2.97 o 
   5   1   7      215.44      234.00      8.39 o 
   6   1   7      286.15      266.61      9.78 o 
   7   1   7        8.81        7.97      2.48 o 
   8   1   7       88.28       76.39      5.54 o 
   9   1   7       25.40       37.36      4.81 o 
  -9   2   7        7.72        4.24      4.07 o 
  -8   2   7       42.52       44.95      3.96 o 
  -7   2   7       10.65       11.69      2.53 o 
  -6   2   7      748.49      732.59     19.51 o 
  -5   2   7        0.01        3.48      2.36 o 
  -4   2   7     2710.11     2688.97     53.13 o 
  -3   2   7       54.04       59.76      2.93 o 
  -2   2   7     1008.51     1039.89     20.70 o 
  -1   2   7       50.43       42.85      2.85 o 
   0   2   7     1584.76     1656.82     25.10 o 
   1   2   7      150.95      183.29      6.76 o 
   2   2   7       16.09       20.46      3.57 o 
   3   2   7      241.41      226.95      7.22 o 
   4   2   7     1588.11     1651.85     41.60 o 
   5   2   7      145.45      146.82      6.26 o 
   6   2   7       49.62       45.67      3.60 o 
   7   2   7        3.45        6.78      2.53 o 
   8   2   7       48.20       51.75      4.67 o 
   9   2   7        0.17        0.00      3.22 o 
  -9   3   7      140.66      135.80     13.26 o 
  -8   3   7      112.47      106.16      7.23 o 
  -7   3   7       10.20       17.95      2.79 o 
  -6   3   7       43.13       44.16      3.73 o 
  -5   3   7      637.28      619.60     15.40 o 
  -4   3   7      359.15      361.54      7.57 o 
  -3   3   7       30.60       27.89      4.02 o 
  -2   3   7     1939.19     1919.03     32.81 o 
  -1   3   7     1383.69     1462.79     35.81 o 
   0   3   7        0.02        1.63      0.83 o 
   1   3   7     1174.33     1118.63     15.27 o 
   2   3   7      700.09      733.61     13.70 o 
   3   3   7      755.29      791.84     14.29 o 
   4   3   7      146.44      135.10      5.64 o 
   5   3   7      146.43      161.17      6.80 o 
   6   3   7      134.40      141.81      6.33 o 
   7   3   7        2.00        2.19      2.55 o 
   8   3   7       40.11       45.90      4.49 o 
  -9   4   7       89.91       89.46      9.53 o 
  -8   4   7       43.08       40.91      5.03 o 
  -7   4   7      310.86      294.69     13.09 o 
  -6   4   7        2.79        0.84      1.76 o 
  -5   4   7        0.10        0.00      1.76 o 
  -4   4   7        3.26        3.29      1.56 o 
  -3   4   7     1468.89     1576.73     28.02 o 
  -2   4   7      193.68      197.70      4.51 o 
  -1   4   7      150.16      145.48      4.95 o 
   0   4   7        2.88        4.60      2.42 o 
   1   4   7     1096.50     1103.68     23.76 o 
   2   4   7      199.57      187.35      4.82 o 
   3   4   7      750.60      765.00     14.98 o 
   4   4   7       26.30       28.50      2.23 o 
   5   4   7        0.33        3.08      2.90 o 
   6   4   7       30.84       36.73      5.29 o 
   7   4   7      144.66      164.29      8.66 o 
   8   4   7        3.89        9.98      3.46 o 
  -8   5   7      165.01      162.10      9.53 o 
  -7   5   7        6.27        8.29      5.10 o 
  -6   5   7       29.82       34.92      4.37 o 
  -5   5   7      125.80      139.77      5.32 o 
  -4   5   7       14.45       25.99      2.38 o 
  -3   5   7        5.94        7.14      1.67 o 
  -2   5   7      947.88     1015.56     17.97 o 
  -1   5   7      262.19      257.56     11.79 o 
   0   5   7      107.55      105.71      3.02 o 
   1   5   7       19.47       18.38      1.25 o 
   2   5   7      775.67      800.78     16.48 o 
   3   5   7       60.97       58.97      3.65 o 
   4   5   7      253.14      233.56      9.38 o 
   5   5   7       93.18      102.34      3.57 o 
   6   5   7       93.78      109.99      6.79 o 
   7   5   7        5.70       10.23      3.41 o 
   8   5   7      134.27      148.71      8.24 o 
  -8   6   7       32.04       31.85      4.67 o 
  -7   6   7       43.87       44.61      5.20 o 
  -6   6   7       61.52       71.28      5.38 o 
  -5   6   7        8.64       11.51      2.70 o 
  -4   6   7      153.55      174.73      6.61 o 
  -3   6   7      198.70      189.91      7.57 o 
  -2   6   7        6.02       13.74      1.57 o 
  -1   6   7        0.44        2.61      1.65 o 
   0   6   7     1478.08     1586.21     28.01 o 
   1   6   7      427.43      421.69      8.01 o 
   2   6   7       92.22       94.89      2.74 o 
   3   6   7      172.65      157.25      6.10 o 
   4   6   7      403.41      412.79      9.98 o 
   5   6   7       91.16       74.25      5.07 o 
   6   6   7      162.75      178.61      8.54 o 
   7   6   7        7.53       10.34      3.41 o 
   8   6   7        2.16        0.98      2.52 o 
  -8   7   7        0.20        1.63      2.85 o 
  -7   7   7        1.52        7.18      3.33 o 
  -6   7   7        0.30        0.00      2.79 o 
  -5   7   7      290.61      301.66     12.46 o 
  -4   7   7       14.60       13.89      2.70 o 
  -3   7   7        7.05       12.60      1.85 o 
  -2   7   7      143.83      156.48      5.44 o 
  -1   7   7     1471.88     1502.26     32.48 o 
   0   7   7       90.42       79.63      3.63 o 
   1   7   7      246.09      251.91      6.63 o 
   2   7   7       34.40       36.90      2.04 o 
   3   7   7      129.96      125.70      4.52 o 
   4   7   7       99.59      110.03      4.26 o 
   5   7   7      348.70      319.20      8.79 o 
   6   7   7       33.62       41.93      4.13 o 
   7   7   7        1.17        3.26      3.46 o 
  -7   8   7      164.84      169.44     10.14 o 
  -6   8   7       79.81       81.74      6.19 o 
  -5   8   7        9.72        4.80      2.57 o 
  -4   8   7       87.49       81.79      5.30 o 
  -3   8   7      316.24      356.19     12.47 o 
  -2   8   7      146.21      127.88      4.68 o 
  -1   8   7        0.82        0.73      1.18 o 
   0   8   7      131.28      138.36      6.99 o 
   1   8   7      277.33      264.50     16.85 o 
   2   8   7       18.24       19.68      1.70 o 
   3   8   7      541.19      556.49     14.00 o 
   4   8   7      140.06      126.93      4.89 o 
   5   8   7        9.41       11.59      3.42 o 
   6   8   7        0.96        1.20      2.50 o 
   7   8   7      148.66      137.30      9.48 o 
  -6   9   7       50.74       53.07      5.77 o 
  -5   9   7        0.03        0.79      2.40 o 
  -4   9   7      145.43      147.59      7.63 o 
  -3   9   7       72.46       66.75      6.49 o 
  -2   9   7      186.75      198.25      8.61 o 
  -1   9   7       13.30       11.86      1.75 o 
   0   9   7        6.45       12.33      2.05 o 
   1   9   7      129.09      138.53      4.62 o 
   2   9   7      588.45      580.80     13.66 o 
   3   9   7        0.75        0.00      1.72 o 
   4   9   7       26.71       24.64      2.68 o 
   5   9   7       11.97       17.92      3.26 o 
   6   9   7      102.56       90.00      7.39 o 
  -6  10   7       60.40       65.57      6.44 o 
  -5  10   7        3.07        5.35      2.96 o 
  -4  10   7       38.57       42.93      4.78 o 
  -3  10   7      379.37      347.16     13.91 o 
  -2  10   7        1.51        4.92      2.20 o 
  -1  10   7       16.71       21.35      3.27 o 
   0  10   7      155.99      161.23      5.48 o 
   1  10   7       41.31       44.62      3.70 o 
   2  10   7       20.48       22.53      2.60 o 
   3  10   7       38.19       37.17      3.08 o 
   4  10   7      117.97      123.90      5.94 o 
   5  10   7       28.04       29.32      3.27 o 
  -5  11   7      200.55      206.18     11.69 o 
  -4  11   7        6.80        8.04      3.74 o 
  -3  11   7       36.39       38.15      4.26 o 
  -2  11   7       18.84       28.71      4.65 o 
  -1  11   7      158.00      161.36      7.66 o 
   0  11   7       29.05       27.94      2.77 o 
   1  11   7      119.07      115.26      5.67 o 
   2  11   7        0.10        0.00      1.76 o 
   3  11   7       24.87       23.00      2.67 o 
   4  11   7       24.14       26.60      3.35 o 
  -3  12   7        0.34        0.80      2.52 o 
  -2  12   7       36.88       50.24      4.91 o 
  -1  12   7      103.21      100.08      5.98 o 
   0  12   7      119.89      125.31      6.55 o 
   1  12   7       35.52       37.71      3.37 o 
   2  12   7        0.55        0.00      3.22 o 
   3  12   7       97.70       89.59      6.31 o 
  -1  13   7       18.67       20.60      3.42 o 
   0  13   7        0.53        0.00      2.39 o 
   1  13   7        0.48        2.74      8.33 o 
  -8   0   8      166.39      160.23     11.68 o 
  -6   0   8        5.03       10.59      3.38 o 
  -4   0   8      243.46      252.04     11.43 o 
  -2   0   8     1932.19     1885.62     48.06 o 
   0   0   8       10.12       11.03      1.43 o 
   2   0   8     2384.55     2456.99     83.00 o 
   4   0   8        8.73       17.30      3.83 o 
   6   0   8      442.43      463.13     22.21 o 
   8   0   8      265.30      265.15     17.56 o 
  -8   1   8        0.74        0.57      2.57 o 
  -7   1   8        4.71        6.93      2.34 o 
  -6   1   8       70.36       67.10      4.15 o 
  -5   1   8        0.14        1.90      1.46 o 
  -4   1   8      567.42      530.51     13.28 o 
  -3   1   8      516.92      514.81     11.26 o 
  -2   1   8      248.60      263.55      6.00 o 
  -1   1   8       48.90       52.99      2.24 o 
   0   1   8      653.36      644.39     10.83 o 
   1   1   8      176.62      176.66      5.55 o 
   2   1   8        3.64        6.54      1.83 o 
   3   1   8      299.93      317.92     10.20 o 
   4   1   8     1190.11     1249.28     34.83 o 
   5   1   8       35.65       38.02      3.56 o 
   6   1   8       90.10      101.13      5.84 o 
   7   1   8      366.53      373.75     14.14 o 
   8   1   8       13.28       11.56      3.30 o 
  -8   2   8       17.00       17.80      5.34 o 
  -7   2   8       21.18       21.90      5.57 o 
  -6   2   8       53.08       45.70      3.60 o 
  -5   2   8      101.29      103.13      4.26 o 
  -4   2   8      210.60      201.21      5.78 o 
  -3   2   8        0.02        1.20      1.30 o 
  -2   2   8        7.31        3.62      1.24 o 
  -1   2   8      715.93      751.69     13.52 o 
   0   2   8        0.61        1.58      0.83 o 
   1   2   8      619.40      614.79     13.44 o 
   2   2   8        6.36        5.83      1.81 o 
   3   2   8       15.15       27.51      4.15 o 
   4   2   8       52.70       52.57      4.00 o 
   5   2   8      571.85      624.53     20.18 o 
   6   2   8        0.08        0.38      1.99 o 
   7   2   8       42.16       49.17      5.33 o 
   8   2   8        1.44        0.94      2.57 o 
  -8   3   8       13.42        5.19      3.29 o 
  -7   3   8       14.07       18.21      3.06 o 
  -6   3   8       93.65       86.10      4.96 o 
  -5   3   8      112.49      107.99      4.59 o 
  -4   3   8       37.03       47.45      4.44 o 
  -3   3   8       56.89       62.60      2.61 o 
  -2   3   8        2.94        0.03      1.12 o 
  -1   3   8      228.26      210.02      4.99 o 
   0   3   8      471.98      511.56      9.79 o 
   1   3   8       37.24       35.86      2.52 o 
   2   3   8      104.11       96.69      3.10 o 
   3   3   8      312.11      340.26     10.85 o 
   4   3   8      491.49      490.15     15.55 o 
   5   3   8        5.43        7.55      2.42 o 
   6   3   8      145.99      164.66      7.80 o 
   7   3   8       46.12       53.01      4.85 o 
   8   3   8       33.59       44.90      4.93 o 
  -8   4   8       43.36       40.76      5.42 o 
  -7   4   8       17.83       28.73      4.22 o 
  -6   4   8       70.79       68.22      4.18 o 
  -5   4   8       65.02       66.92      3.95 o 
  -4   4   8      266.12      264.26      8.12 o 
  -3   4   8        5.77        6.33      2.35 o 
  -2   4   8      365.73      387.29      8.25 o 
  -1   4   8       95.29       99.71      3.14 o 
   0   4   8       21.65       20.23      1.48 o 
   1   4   8        5.48        8.28      1.49 o 
   2   4   8      982.59     1008.54     21.18 o 
   3   4   8        3.57        5.97      2.28 o 
   4   4   8       84.39       71.55      4.49 o 
   5   4   8       24.52       25.12      3.33 o 
   6   4   8      193.62      197.56      9.25 o 
   7   4   8        0.57        0.21      2.13 o 
   8   4   8      156.33      174.48     10.18 o 
  -8   5   8       35.90       31.48      5.01 o 
  -7   5   8       80.23       87.63      7.41 o 
  -6   5   8       46.07       42.33      4.47 o 
  -5   5   8        0.36        0.00      2.20 o 
  -4   5   8      158.64      168.69      6.24 o 
  -3   5   8      484.91      499.35     13.06 o 
  -2   5   8       88.33       92.15      3.67 o 
  -1   5   8        4.42        2.66      1.14 o 
   0   5   8      198.67      197.60      4.59 o 
   1   5   8       83.67       86.42      3.64 o 
   2   5   8       10.13        9.37      3.79 o 
   3   5   8      933.16      905.25     19.92 o 
   4   5   8      120.26      119.67      5.82 o 
   5   5   8       87.69       89.63      5.30 o 
   6   5   8       74.51       78.46      5.93 o 
   7   5   8      160.68      161.12      8.83 o 
  -7   6   8       39.11       37.89      5.23 o 
  -6   6   8        3.10        3.69      2.97 o 
  -5   6   8      216.77      231.16     10.32 o 
  -4   6   8       15.61       13.61      2.50 o 
  -3   6   8       30.77       35.46      3.81 o 
  -2   6   8       81.44       77.43      3.89 o 
  -1   6   8      243.61      247.84      8.13 o 
   0   6   8      114.41       96.66      3.23 o 
   1   6   8      920.26      968.42     22.14 o 
   2   6   8      135.81      136.14      4.82 o 
   3   6   8      149.99      153.16      6.10 o 
   4   6   8       14.55       14.14      2.88 o 
   5   6   8      151.44      162.42      8.06 o 
   6   6   8        7.62        5.62      2.52 o 
   7   6   8        0.85        4.99      3.13 o 
  -7   7   8       27.05       29.25      4.86 o 
  -6   7   8      143.37      211.70     46.64 o 
  -5   7   8        0.89        6.93      3.23 o 
  -4   7   8       69.00       79.48      6.02 o 
  -3   7   8       57.85       65.62      3.58 o 
  -2   7   8       36.35       42.86      3.01 o 
  -1   7   8        9.92       16.59      3.22 o 
   0   7   8      101.05      107.44      3.76 o 
   1   7   8       77.65       68.07      2.78 o 
   2   7   8       86.87       79.18      3.78 o 
   3   7   8       34.12       39.73      2.94 o 
   4   7   8      176.64      168.45      6.91 o 
   5   7   8        0.22        0.00      2.42 o 
   6   7   8      117.55      124.80      7.90 o 
   7   7   8       16.01       23.90      6.81 o 
  -6   8   8       39.77       53.03      5.80 o 
  -5   8   8       33.93       37.77      4.52 o 
  -4   8   8       23.23       40.13      4.23 o 
  -3   8   8        0.04        3.69      2.61 o 
  -2   8   8      162.66      160.49      6.78 o 
  -1   8   8        1.39        4.36      1.43 o 
   0   8   8       38.34       34.69      2.75 o 
   1   8   8      106.78      102.96      3.87 o 
   2   8   8       62.21       71.00      4.61 o 
   3   8   8       59.29       60.12      3.83 o 
   4   8   8       95.16       88.67      6.28 o 
   5   8   8       55.88       54.97      4.76 o 
   6   8   8       46.62       54.51      5.32 o 
  -6   9   8       12.17       13.10      4.52 o 
  -5   9   8       18.02       20.74      3.97 o 
  -4   9   8       16.41       19.09      4.60 o 
  -3   9   8       86.05       99.57      6.28 o 
  -2   9   8       31.36       32.72      3.94 o 
  -1   9   8      104.35      106.76      4.90 o 
   0   9   8       25.53       31.53      2.40 o 
   1   9   8      165.01      158.54      6.86 o 
   2   9   8       24.85       25.91      2.95 o 
   3   9   8      163.74      154.94      6.36 o 
   4   9   8       11.85       25.16      9.49 o 
   5   9   8        3.84       18.77     12.90 o 
  -5  10   8       74.99       68.65      6.70 o 
  -4  10   8       78.22       86.63      6.60 o 
  -3  10   8       29.32       27.87      3.86 o 
  -2  10   8       47.34       51.12      7.28 o 
  -1  10   8      204.04      209.06      8.52 o 
   0  10   8       24.84       27.64      3.67 o 
   1  10   8       21.88       23.74      2.67 o 
   2  10   8       78.78       70.41      4.62 o 
   3  10   8        0.31        0.94      2.03 o 
   4  10   8       28.21       23.20      3.48 o 
  -4  11   8      103.18      114.74      7.43 o 
  -3  11   8        4.08        5.64      2.94 o 
  -2  11   8       86.98       91.15      5.93 o 
  -1  11   8        0.15        0.00      2.01 o 
   0  11   8      137.89      122.71      6.48 o 
   1  11   8        0.07        0.00      1.88 o 
   2  11   8        0.07        2.45      3.54 o 
   3  11   8        6.36        1.93      2.42 o 
  -2  12   8       70.57       73.16      5.65 o 
  -1  12   8       77.61       80.68      6.48 o 
   0  12   8        0.42        0.00      2.90 o 
   1  12   8       23.26       25.76      4.13 o 
  -7   0   9       94.74       85.39     11.24 o 
  -5   0   9      316.51      285.00     15.82 o 
  -3   0   9      438.07      450.33     14.44 o 
  -1   0   9      118.53      117.10      4.85 o 
   1   0   9      230.34      236.94     11.34 o 
   3   0   9       27.97       43.42     15.94 o 
   5   0   9      350.96      324.77     17.97 o 
   7   0   9      123.13      126.13     15.27 o 
  -8   1   9       81.36       90.20      9.32 o 
  -7   1   9       21.82       18.19      3.55 o 
  -6   1   9      117.75      105.93      5.50 o 
  -5   1   9      141.52      143.71      6.31 o 
  -4   1   9      496.19      467.50     12.80 o 
  -3   1   9       62.89       65.45      3.14 o 
  -2   1   9      163.73      165.76      4.67 o 
  -1   1   9      121.27      125.09      3.74 o 
   0   1   9      160.73      148.63      4.90 o 
   1   1   9      144.79      148.39      5.60 o 
   2   1   9      685.48      667.89     18.30 o 
   3   1   9      109.83      118.44      6.05 o 
   4   1   9      104.15      102.92      5.76 o 
   5   1   9        4.99        4.90      2.45 o 
   6   1   9       42.05       46.95      4.43 o 
   7   1   9       15.15       10.48      3.12 o 
  -8   2   9        2.11        4.74      4.19 o 
  -7   2   9       16.86       18.57      4.24 o 
  -6   2   9      306.35      281.81     10.07 o 
  -5   2   9        3.87        4.84      2.29 o 
  -4   2   9      529.34      511.21     12.58 o 
  -3   2   9       11.15       17.63      3.34 o 
  -2   2   9      753.88      754.54     15.58 o 
  -1   2   9       81.26       65.32      2.73 o 
   0   2   9      671.17      626.06     25.75 o 
   1   2   9       76.22       82.67      5.00 o 
   2   2   9      150.35      145.58      6.43 o 
   3   2   9      172.59      167.53      7.26 o 
   4   2   9      602.15      609.33     20.11 o 
   5   2   9       42.04       46.10      4.41 o 
   6   2   9        1.45        3.97      2.76 o 
   7   2   9       21.36       21.84      4.23 o 
  -8   3   9       97.27       75.80      7.80 o 
  -7   3   9       90.35       86.76      6.45 o 
  -6   3   9       25.96       30.99      3.45 o 
  -5   3   9      287.30      282.03      9.59 o 
  -4   3   9       57.12       61.89      4.33 o 
  -3   3   9      185.19      171.33      8.83 o 
  -2   3   9      791.43      720.33     26.25 o 
  -1   3   9      443.78      475.14     10.09 o 
   0   3   9       59.68       65.15      3.63 o 
   1   3   9      200.31      203.34     10.71 o 
   2   3   9      165.25      174.54      7.03 o 
   3   3   9      466.00      484.72     25.98 o 
   4   3   9        1.90        3.00      2.93 o 
   5   3   9       54.46       57.11      4.36 o 
   6   3   9      231.32      242.23     11.15 o 
   7   3   9       10.61       22.30      4.10 o 
  -7   4   9       63.26       64.33      5.72 o 
  -6   4   9       23.00       27.43      4.19 o 
  -5   4   9       52.64       52.67      3.77 o 
  -4   4   9       34.00       35.34      3.09 o 
  -3   4   9      880.43      873.05     19.59 o 
  -2   4   9      153.54      157.49      5.35 o 
  -1   4   9        0.11        0.75      1.19 o 
   0   4   9       17.09       25.71      6.81 o 
   1   4   9      378.97      396.92      9.92 o 
   2   4   9       60.01       82.26      5.13 o 
   3   4   9      112.44      132.47      6.34 o 
   4   4   9        5.58       14.64      4.66 o 
   5   4   9       73.22       73.62      5.24 o 
   6   4   9        6.66        3.19      2.58 o 
   7   4   9      185.54      191.25     10.26 o 
  -7   5   9        4.76       11.83      4.37 o 
  -6   5   9        0.77        0.00      2.36 o 
  -5   5   9        4.69        4.56      2.66 o 
  -4   5   9      311.14      319.83     10.44 o 
  -3   5   9       16.02       16.34      2.89 o 
  -2   5   9       10.18       14.07      1.75 o 
  -1   5   9      281.87      258.56      6.61 o 
   0   5   9      463.89      488.71     12.47 o 
   1   5   9       30.27       39.72      2.87 o 
   2   5   9      347.08      384.71     10.27 o 
   3   5   9        8.67       17.70      5.99 o 
   4   5   9        1.92        7.77      4.16 o 
   5   5   9       55.58       61.34      7.62 o 
   6   5   9       21.26       27.17      3.78 o 
   7   5   9        3.55        1.42      2.86 o 
  -7   6   9       16.45       14.45      4.09 o 
  -6   6   9      174.20      173.92     10.81 o 
  -5   6   9       39.45       43.34      4.49 o 
  -4   6   9        1.25        0.51      1.77 o 
  -3   6   9      151.53      155.82      6.36 o 
  -2   6   9       87.08       86.10      3.59 o 
  -1   6   9      114.57      115.19      4.83 o 
   0   6   9      399.86      405.19     11.02 o 
   1   6   9      183.89      185.32      6.87 o 
   2   6   9       82.60       76.65      3.81 o 
   3   6   9        4.72        7.11      2.60 o 
   4   6   9      185.23      188.73      8.90 o 
   5   6   9       12.20       14.52      3.11 o 
   6   6   9       39.59       41.78      4.54 o 
  -6   7   9       11.18       20.50      4.89 o 
  -5   7   9      205.33      219.95     10.97 o 
  -4   7   9        2.86        8.87      3.93 o 
  -3   7   9       29.21       36.17      4.66 o 
  -2   7   9        0.10        0.00      1.71 o 
  -1   7   9      757.35      754.47     23.20 o 
   0   7   9        3.32        6.80      1.85 o 
   1   7   9        2.73        8.56      2.94 o 
   2   7   9      169.73      173.42      6.34 o 
   3   7   9      194.87      206.58      8.66 o 
   4   7   9       20.47       27.76      3.91 o 
   5   7   9      101.77       90.86      6.30 o 
   6   7   9        2.79        5.09      3.04 o 
  -6   8   9       68.25       74.02      7.36 o 
  -5   8   9       17.63       29.52      4.42 o 
  -4   8   9        5.99        4.18      2.89 o 
  -3   8   9      220.84      234.92      9.77 o 
  -2   8   9      161.66      161.71      6.62 o 
  -1   8   9        2.74        4.24      1.66 o 
   0   8   9       31.35       33.66      3.05 o 
   1   8   9      351.39      338.49     10.51 o 
   2   8   9       51.86       55.83      3.58 o 
   3   8   9      124.28      123.57      6.56 o 
   4   8   9       62.76       57.80      4.94 o 
   5   8   9        6.26       10.57      3.88 o 
  -5   9   9        0.03        0.00      2.88 o 
  -4   9   9      150.78      151.38      8.78 o 
  -3   9   9        7.77        7.70      3.09 o 
  -2   9   9       67.00       62.73      5.18 o 
  -1   9   9        4.39        9.82      2.49 o 
   0   9   9       82.72       84.27      5.76 o 
   1   9   9       95.10       95.38      5.09 o 
   2   9   9      414.13      402.74     12.86 o 
   3   9   9        4.01        4.95      2.47 o 
   4   9   9        1.47        3.35      2.74 o 
  -4  10   9       34.78       34.03      4.56 o 
  -3  10   9       95.84      101.71      6.62 o 
  -2  10   9       36.92       41.62      4.33 o 
  -1  10   9        3.77        4.67      3.27 o 
   0  10   9       84.27       92.89      6.50 o 
   1  10   9      206.23      198.88      8.03 o 
   2  10   9        1.21        0.00      1.94 o 
   3  10   9       30.11       32.48      4.59 o 
  -2  11   9        2.42        1.15      3.79 o 
  -1  11   9      152.83      142.15     10.57 o 
   0  11   9        0.04        3.26      3.13 o 
   1  11   9        8.99       12.77      3.48 o 
  -6   0  10        0.03        5.01      3.53 o 
  -4   0  10      139.29      129.14      7.24 o 
  -2   0  10      295.34      268.64     10.04 o 
   0   0  10      125.66      139.40      8.26 o 
   2   0  10     1069.49     1006.94     40.80 o 
   4   0  10       51.12       58.03      6.34 o 
   6   0  10      273.21      247.32     17.10 o 
  -7   1  10        1.97        6.19      3.09 o 
  -6   1  10       29.05       38.04      6.88 o 
  -5   1  10       57.06       60.90      7.03 o 
  -4   1  10       12.74       11.59      2.09 o 
  -3   1  10      114.44      115.50      4.32 o 
  -2   1  10      166.40      164.54      5.22 o 
  -1   1  10        6.37        6.47      1.52 o 
   0   1  10      611.34      568.45     16.21 o 
   1   1  10      242.38      245.18      9.14 o 
   2   1  10        6.58        4.67      2.48 o 
   3   1  10       55.51       52.05      4.03 o 
   4   1  10      194.78      200.63      9.50 o 
   5   1  10       24.06       33.06      4.04 o 
   6   1  10        8.03        9.47      4.09 o 
   7   1  10      145.53      150.01      9.02 o 
  -7   2  10       51.52       48.21      6.39 o 
  -6   2  10        0.05        2.16      3.17 o 
  -5   2  10       39.19       39.97      3.60 o 
  -4   2  10        5.43        6.91      1.94 o 
  -3   2  10       84.11       98.02      4.17 o 
  -2   2  10      112.93       89.09      3.97 o 
  -1   2  10      310.74      302.47      7.67 o 
   0   2  10        0.36        4.34      2.11 o 
   1   2  10      222.18      228.58      8.75 o 
   2   2  10        9.59       14.00      3.47 o 
   3   2  10      208.08      200.12      8.50 o 
   4   2  10       11.20       19.67      3.84 o 
   5   2  10      122.33      125.84      7.57 o 
   6   2  10        7.61        6.44      3.16 o 
  -7   3  10       17.31       18.03      7.11 o 
  -6   3  10      104.49       96.91      9.85 o 
  -5   3  10       61.98       53.91      4.78 o 
  -4   3  10        1.52        1.09      1.76 o 
  -3   3  10       64.35       62.97      3.90 o 
  -2   3  10       59.24       55.40      3.38 o 
  -1   3  10       27.27       20.90      2.22 o 
   0   3  10      171.22      167.21      6.04 o 
   1   3  10       33.78       33.52      3.45 o 
   2   3  10       76.67       73.50      4.69 o 
   3   3  10       48.24       47.27      4.19 o 
   4   3  10      219.58      208.13      9.80 o 
   5   3  10       12.27        8.77      3.26 o 
   6   3  10       17.63       22.34      3.72 o 
  -6   4  10        4.88        7.48      3.20 o 
  -5   4  10       37.88       37.05      3.51 o 
  -4   4  10      164.33      147.76      6.70 o 
  -3   4  10       32.87       33.62      3.16 o 
  -2   4  10       34.40       36.29      2.92 o 
  -1   4  10       28.24       25.14      2.42 o 
   0   4  10      138.79      144.56      5.47 o 
   1   4  10       30.31       37.58      4.71 o 
   2   4  10      503.45      508.68     16.77 o 
   3   4  10       84.08       81.29      5.09 o 
   4   4  10        1.34        1.04      3.53 o 
   5   4  10       20.33       26.01      3.85 o 
   6   4  10       75.36       86.42      7.52 o 
  -6   5  10        2.80        8.99      3.83 o 
  -5   5  10       23.32       21.67      5.47 o 
  -4   5  10       20.09       25.97      4.18 o 
  -3   5  10      142.10      141.89      5.79 o 
  -2   5  10      119.08      101.50      4.57 o 
  -1   5  10        7.26       11.28      1.94 o 
   0   5  10       71.78       67.39      3.89 o 
   1   5  10      276.91      279.76     10.47 o 
   2   5  10        1.26        0.00      2.11 o 
   3   5  10       48.50       44.92      4.33 o 
   4   5  10       21.34       24.09      3.41 o 
   5   5  10       88.19       90.82      6.77 o 
   6   5  10        3.05        5.62      3.80 o 
  -6   6  10       12.06       12.17      4.25 o 
  -5   6  10       80.66       82.96      6.87 o 
  -4   6  10       31.69       34.40      4.39 o 
  -3   6  10        0.11        0.63      1.84 o 
  -2   6  10        0.26        0.00      1.95 o 
  -1   6  10      101.79       93.54      5.10 o 
   0   6  10        0.42        0.55      1.54 o 
   1   6  10       17.26       28.18      3.51 o 
   2   6  10       31.94       36.08      3.72 o 
   3   6  10      120.11      118.45      6.88 o 
   4   6  10       25.48       34.51      4.66 o 
   5   6  10      242.33      222.33     11.18 o 
  -5   7  10        0.20        0.00      2.71 o 
  -4   7  10       21.13       25.64      4.22 o 
  -3   7  10        7.71        7.89      3.89 o 
  -2   7  10      122.77      115.75      5.67 o 
  -1   7  10        1.35        2.41      2.16 o 
   0   7  10       21.50       26.87      2.76 o 
   1   7  10        5.14        5.74      2.18 o 
   2   7  10       52.97       63.17      5.05 o 
   3   7  10       80.55       83.59      6.11 o 
   4   7  10      195.93      187.93     10.36 o 
   5   7  10        3.67        7.70      3.24 o 
  -4   8  10       75.06       75.79      7.75 o 
  -3   8  10       47.06       45.16      4.49 o 
  -2   8  10        2.70        5.67      3.11 o 
  -1   8  10       18.53       24.93      3.79 o 
   0   8  10      107.90      100.59      5.11 o 
   1   8  10        5.25        5.83      2.30 o 
   2   8  10       80.71       97.16      6.74 o 
   3   8  10      117.31      113.82      7.35 o 
   4   8  10        0.00        3.23      4.14 o 
  -3   9  10      114.51      114.89      7.48 o 
  -2   9  10        0.06        2.65      3.37 o 
  -1   9  10       15.30       26.57      5.53 o 
   0   9  10        0.80        0.55      2.16 o 
   1   9  10       64.02       74.77      5.20 o 
   2   9  10       16.68       10.40      4.64 o 
   3   9  10       25.88       24.75      4.19 o 
  -1  10  10       25.99       36.07      5.68 o 
   0  10  10       11.10       14.59      4.20 o 
   1  10  10        3.08        0.00      3.18 o 
  -5   0  11       37.54       42.79      6.88 o 
  -3   0  11       86.39       86.28      5.71 o 
  -1   0  11      178.00      179.77     12.58 o 
   1   0  11      203.95      194.24     12.21 o 
   3   0  11        4.56        1.21      3.15 o 
   5   0  11      121.84      117.60     10.72 o 
  -6   1  11        0.48        0.00      2.58 o 
  -5   1  11       10.17       13.77      3.01 o 
  -4   1  11       75.68       75.47      4.50 o 
  -3   1  11       84.87       84.19      3.99 o 
  -2   1  11       12.27       10.63      1.95 o 
  -1   1  11       29.55       37.36      3.71 o 
   0   1  11      285.47      265.67     10.68 o 
   1   1  11        0.61        8.40      3.10 o 
   2   1  11       64.39       61.97      4.93 o 
   3   1  11      144.37      137.75      7.54 o 
   4   1  11       11.44       11.47      3.20 o 
   5   1  11       14.04       15.62      3.51 o 
  -6   2  11       66.25       71.23      6.40 o 
  -5   2  11        1.72        2.74      2.46 o 
  -4   2  11        0.23        0.19      1.90 o 
  -3   2  11       13.53       24.29      4.10 o 
  -2   2  11      271.84      249.31      8.47 o 
  -1   2  11        3.74        2.57      2.34 o 
   0   2  11      187.23      158.39      7.33 o 
   1   2  11        8.08        4.71      2.28 o 
   2   2  11      139.70      145.14      7.40 o 
   3   2  11        0.00        3.69      3.16 o 
   4   2  11       77.86       77.33      8.26 o 
   5   2  11        5.22        2.46      2.67 o 
  -6   3  11        3.87        0.18      2.77 o 
  -5   3  11       52.17       48.74      4.64 o 
  -4   3  11       14.07       14.60      2.70 o 
  -3   3  11       46.98       42.43      3.93 o 
  -2   3  11        8.36        3.22      1.95 o 
  -1   3  11      109.01      111.89      6.52 o 
   0   3  11       28.56       38.61      4.31 o 
   1   3  11       13.69       16.46      2.95 o 
   2   3  11      108.60      108.34      6.08 o 
   3   3  11      101.62      100.81      6.44 o 
   4   3  11        8.21        5.59      2.97 o 
   5   3  11       57.02       57.81      5.50 o 
  -5   4  11      129.76      135.69      9.55 o 
  -4   4  11        0.06        2.13      2.20 o 
  -3   4  11       50.48       39.79      3.42 o 
  -2   4  11       84.62       90.09      4.51 o 
  -1   4  11        1.96        0.00      1.74 o 
   0   4  11        9.41       11.56      2.66 o 
   1   4  11      214.08      205.45      9.43 o 
   2   4  11       39.78       49.77      4.42 o 
   3   4  11        7.74        9.55      3.06 o 
   4   4  11        0.74        2.36      2.49 o 
   5   4  11       81.76       76.60      6.83 o 
  -5   5  11        4.25        3.40      3.04 o 
  -4   5  11      326.88      271.58     12.81 o 
  -3   5  11        3.46        0.00      1.94 o 
  -2   5  11        0.04        3.12      2.40 o 
  -1   5  11       17.27       12.03      2.70 o 
   0   5  11      122.05      135.51      6.76 o 
   1   5  11        2.35        0.24      2.07 o 
   2   5  11      122.99      133.07      7.01 o 
   3   5  11       47.00       60.12      5.18 o 
   4   5  11      103.54       90.60      6.91 o 
  -4   6  11        1.47        1.47      2.87 o 
  -3   6  11       31.52       27.61      4.37 o 
  -2   6  11      209.12      184.08      8.93 o 
  -1   6  11       13.14       12.04      2.56 o 
   0   6  11       68.36       70.68      5.03 o 
   1   6  11       36.26       44.34      4.69 o 
   2   6  11      107.05      110.92      7.24 o 
   3   6  11       12.80       11.38      3.55 o 
   4   6  11       88.34       88.29      6.81 o 
  -4   7  11       19.41       23.75      5.31 o 
  -3   7  11       73.07       75.19      7.34 o 
  -2   7  11        3.44        0.00      2.46 o 
  -1   7  11      154.24      132.61     10.19 o 
   0   7  11       41.38       40.43      4.65 o 
   1   7  11       10.12       13.28      3.09 o 
   2   7  11       22.53       23.17      3.94 o 
   3   7  11      149.68      171.96      9.60 o 
  -2   8  11        5.93       11.22      4.15 o 
  -1   8  11        0.46        1.48      2.31 o 
   0   8  11       32.33       39.72      5.53 o 
   1   8  11      144.36      129.01      9.50 o 
   2   8  11       39.04       40.73      4.96 o 
  -4   0  12      108.20       98.39      6.94 o 
  -2   0  12        0.17        1.43      3.17 o 
   0   0  12       85.93       92.98      8.04 o 
   2   0  12      122.62      104.28      9.50 o 
   4   0  12       26.37       36.04      6.07 o 
  -5   1  12       97.14       95.26      6.71 o 
  -4   1  12       24.17       28.00      3.57 o 
  -3   1  12        0.31        3.05      2.24 o 
  -2   1  12       35.56       44.77      4.52 o 
  -1   1  12        9.49       19.12      3.32 o 
   0   1  12       78.23       62.29      5.12 o 
   1   1  12      213.25      176.99      8.28 o 
   2   1  12       13.51       16.89      3.28 o 
   3   1  12        0.17        8.47      2.93 o 
   4   1  12        0.88        0.00      2.57 o 
  -5   2  12        4.73        2.00      2.30 o 
  -4   2  12        3.27        1.05      2.69 o 
  -3   2  12       85.37      103.67      7.27 o 
  -2   2  12        4.47        2.02      2.43 o 
  -1   2  12       84.21       71.51      5.52 o 
   0   2  12       11.78       26.22      5.70 o 
   1   2  12        2.12        9.90      2.96 o 
   2   2  12       11.08       10.63      2.97 o 
   3   2  12      143.02      129.01      7.68 o 
   4   2  12       39.24       39.76      5.12 o 
  -4   3  12       16.17       17.66      3.78 o 
  -3   3  12       39.04       25.15      3.93 o 
  -2   3  12      134.31      132.30      7.08 o 
  -1   3  12       45.18       53.17      4.62 o 
   0   3  12       12.59       18.59      5.19 o 
   1   3  12       10.31       14.44      3.34 o 
   2   3  12      150.19      161.72      9.20 o 
   3   3  12       39.90       28.10      4.32 o 
   4   3  12       54.15       42.05      5.11 o 
  -4   4  12      155.55      145.28     12.78 o 
  -3   4  12       12.86       18.12      5.36 o 
  -2   4  12        2.71        0.22      2.89 o 
  -1   4  12        0.59        0.00      2.22 o 
   0   4  12      184.16      185.30      9.13 o 
   1   4  12       10.84        7.97      3.04 o 
   2   4  12       14.39       13.42      4.82 o 
   3   4  12       37.01       37.90      4.74 o 
  -3   5  12       24.56       24.37      4.52 o 
  -2   5  12       72.98       65.43      6.21 o 
  -1   5  12       34.56       46.17      5.63 o 
   0   5  12        0.45        2.12      2.27 o 
   1   5  12       78.41       89.75      6.12 o 
   2   5  12        0.43        7.20      3.12 o 
   3   5  12        3.07        1.45      3.20 o 
  -2   6  12        0.06        3.52      4.21 o 
  -1   6  12       24.45       13.00      6.46 o 
   0   6  12       32.44       44.59      5.57 o 
   1   6  12       19.85       31.25      4.36 o 
   2   6  12        0.22        0.00      2.78 o 
  -3   0  13        5.01        5.75      4.04 o 
  -1   0  13      163.51      158.81     11.87 o 
   1   0  13      174.41      152.06     14.12 o 
  -3   1  13       15.94       24.32      8.13 o 
  -2   1  13        4.97       11.83      5.28 o 
  -1   1  13       50.02       48.11      5.06 o 
   0   1  13       97.64       80.48      6.48 o 
   1   1  13       28.26       38.17      5.07 o 
   2   1  13        4.98        2.59      3.03 o 
  -2   2  13       90.63       88.36      8.18 o 
  -1   2  13        0.04        2.99      3.11 o 
   0   2  13        0.09        0.00      2.45 o 
   1   2  13        3.22        2.44      2.78 o 
   2   2  13      130.90      128.72      8.37 o 
  -2   3  13        9.96        8.50      4.18 o 
  -1   3  13       35.61       26.87      4.27 o 
   0   3  13       30.82       40.28      4.65 o 
   1   3  13       19.79       26.42      4.68 o 
                                                 
